# Supplementary material for: How Social Preferences Shape Incentives in (Experimental) Markets for Credence Goods
Source: Econ J (London). 2016 Feb 23;127(600):393–416. doi: 10.1111/ecoj.12284 (PMC5347901; doi:10.1111/ecoj.12284)
Supplement: Supplementary file 2 — Data S1. [file ECOJ-127-393-s002.zip]

Archive with 5 entries (5 files):
- File_5_Supplementary_Material_and_Information.pdf
- File_8_Kerschbamer+Sutter+Dulleck_Exo_Data_EJ.xlsx
- File_9_Instruktionen_T3(V)_Fixpreise_v3.pdf
- File_6_EXO1_credenceGoods_T3-(V+NL)_Fixpreise_v2.ztt
- File_7_EXO2_credenceGoods_T3-(V+NL)_Fixpreise_v2.ztt
