# Supplementary material for: How Social Preferences Shape Incentives in (Experimental) Markets for Credence Goods
Source: Econ J (London). 2016 Feb 23;127(600):393–416. doi: 10.1111/ecoj.12284 (PMC5347901; doi:10.1111/ecoj.12284)
Supplement: Supplementary file 2 — Data S1. [file ECOJ-127-393-s002.zip › File_8_Kerschbamer+Sutter+Dulleck_Exo_Data_EJ.xlsx]

## Sheet: Exo1_1
090702_1449	EXO_1	Session	Period	Subject	Group	Matchinggroup	Profit	TotalProfit	Participate	treatment	matchingsize	type	property	action	price	interaction	sufficient	overtreatment	price[1]	price[2]	Preisgruppe	TimeOKStage1AplayerBekanntgabePreiseOK	TimeOKStage2BplayerOK	Eigenschaftsgruppe	TimeOKStage3AplayerOK	TimeOKProfitOK	TimeOKProfit2OK	TimeOKProfit3OK
090702_1449	1	1	1	1	1	1	3	9	0	36	8	1	2	1	0	1	0	0	5	8	1	22	0	1	17	48	0	0	14	14	0	0	0
090702_1449	1	1	1	2	2	1	1.6	7.6	1	36	8	1	1	0	0	0	0	0	7	8	2	8	0	2	0	0	0	58	2	2	2	2	1
090702_1449	1	1	1	3	3	1	4	10	0	36	8	1	2	1	0	1	0	0	6	8	3	18	0	3	12	42	0	0	11	11	0	1	0
090702_1449	1	1	1	4	4	1	5	11	0	36	8	1	2	1	0	1	0	0	7	8	4	23	0	4	23	56	0	0	11	11	0	1	0
090702_1449	1	1	1	5	1	1	-5	1	0	36	8	2	2	1	0	1	0	0	5	8	1	0	21	1	0	0	17	0
090702_1449	1	1	1	6	2	1	1.6	7.6	1	36	8	2	1	0	0	0	0	0	7	8	2	0	24	2	0	0	0	59
090702_1449	1	1	1	7	3	1	-6	0	0	36	8	2	2	1	0	1	0	0	6	8	3	0	20	3	0	0	18	0
090702_1449	1	1	1	8	4	1	-7	-1	0	36	8	2	2	1	0	1	0	0	7	8	4	0	19	4	0	0	22	0
090702_1449	1	1	1	9	5	2	3	9	0	36	8	1	2	1	0	1	0	0	5	8	1	20	0	1	-3	47	0	0	11	11	0	1	0
090702_1449	1	1	1	10	6	2	2	8	0	36	8	1	1	2	0	1	1	1	7	8	2	20	0	2	13	43	0	0
090702_1449	1	1	1	11	7	2	4	10	0	36	8	1	2	1	0	1	0	0	6	8	3	17	0	3	14	51	0	0	5	5	0	0	0
090702_1449	1	1	1	12	8	2	2	8	0	36	8	1	2	2	0	1	1	0	7	8	4	22	0	4	17	42	0	0	13		0	0	0
090702_1449	1	1	1	13	5	2	-5	1	0	36	8	2	2	1	0	1	0	0	5	8	1	0	7	1	0	0	20	0
090702_1449	1	1	1	14	6	2	2	8	0	36	8	2	1	2	0	1	1	1	7	8	2	0	18	2	0	0	17	0
090702_1449	1	1	1	15	7	2	-6	0	0	36	8	2	2	1	0	1	0	0	6	8	3	0	20	3	0	0	17	0
090702_1449	1	1	1	16	8	2	2	8	0	36	8	2	2	2	0	1	1	0	7	8	4	0	13	4	0	0	10	0
090702_1449	1	1	2	1	1	1	2	11	0	36	8	1	2	2	0	1	1	0	3	8	1	23	0	1	19	57	0	0	14	14	0	0	0
090702_1449	1	1	2	2	2	1	2	9.6	0	36	8	1	2	2	0	1	1	0	7	8	2	21	0	2	2	53	0	0	2	2	2	2	1
090702_1449	1	1	2	3	3	1	2	12	0	36	8	1	2	2	0	1	1	0	4	8	3	15	0	3	24	54	0	0	11	11	0	1	0
090702_1449	1	1	2	4	4	1	2	13	0	36	8	1	1	2	0	1	1	1	3	8	4	26	0	4	26	57	0	0	11	11	0	1	0
090702_1449	1	1	2	5	2	1	2	3	0	36	8	2	2	2	0	1	1	0	7	8	2	0	27	2	0	0	20	0
090702_1449	1	1	2	6	1	1	2	9.6	0	36	8	2	2	2	0	1	1	0	3	8	1	0	22	1	0	0	22	0
090702_1449	1	1	2	7	4	1	2	2	0	36	8	2	1	2	0	1	1	1	3	8	4	0	26	4	0	0	25	0
090702_1449	1	1	2	8	3	1	2	1	0	36	8	2	2	2	0	1	1	0	4	8	3	0	26	3	0	0	24	0
090702_1449	1	1	2	9	5	2	2	11	0	36	8	1	2	2	0	1	1	0	3	8	1	22	0	1	8	48	0	0	11	11	0	1	0
090702_1449	1	1	2	10	6	2	2	10	0	36	8	1	2	2	0	1	1	0	7	8	2	27	0	2	21	59	0	0
090702_1449	1	1	2	11	7	2	1.6	11.6	1	36	8	1	2	0	0	0	0	0	4	8	3	26	0	3	0	0	0	58	5	5	0	0	0
090702_1449	1	1	2	12	8	2	2	10	0	36	8	1	1	2	0	1	1	1	3	8	4	24	0	4	-8	50	0	0	13		0	0	0
090702_1449	1	1	2	13	6	2	2	3	0	36	8	2	2	2	0	1	1	0	7	8	2	0	22	2	0	0	22	0
090702_1449	1	1	2	14	5	2	2	10	0	36	8	2	2	2	0	1	1	0	3	8	1	0	12	1	0	0	25	0
090702_1449	1	1	2	15	8	2	2	2	0	36	8	2	1	2	0	1	1	1	3	8	4	0	24	4	0	0	27	0
090702_1449	1	1	2	16	7	2	1.6	9.6	1	36	8	2	2	0	0	0	0	0	4	8	3	0	-8	3	0	0	0	52
090702_1449	1	1	3	1	1	1	2	13	0	36	8	1	1	1	0	1	1	0	4	8	1	23	0	1	15	56	0	-	14	14	0	0	0
090702_1449	1	1	3	2	2	1	2	11.6	0	36	8	1	1	2	0	1	1	1	3	8	2	0	0	2	8	58	0	-	2	2	2	2	1
090702_1449	1	1	3	3	3	1	3	15	0	36	8	1	2	1	0	1	0	0	5	8	3	16	0	3	26	58	0	-	11	11	0	1	0
090702_1449	1	1	3	4	4	1	4	17	0	36	8	1	2	1	0	1	0	0	6	8	4	25	0	4	25	59	0	-	11	11	0	1	0
090702_1449	1	1	3	5	3	1	-5	-2	0	36	8	2	2	1	0	1	0	0	5	8	3	0	24	3	0	0	24	-
090702_1449	1	1	3	6	4	1	-6	3.6	0	36	8	2	2	1	0	1	0	0	6	8	4	0	24	4	0	0	25	-
090702_1449	1	1	3	7	1	1	6	8	0	36	8	2	1	1	0	1	1	0	4	8	1	0	27	1	0	0	29	-
090702_1449	1	1	3	8	2	1	2	3	0	36	8	2	1	2	0	1	1	1	3	8	2	0	11	2	0	0	26	-
090702_1449	1	1	3	9	5	2	2	13	0	36	8	1	1	1	0	1	1	0	4	8	1	24	0	1	21	55	0	-	11	11	0	1	0
090702_1449	1	1	3	10	6	2	2	12	0	36	8	1	1	2	0	1	1	1	3	8	2	24	0	2	24	55	0	-
090702_1449	1	1	3	11	7	2	3	14.6	0	36	8	1	2	1	0	1	0	0	5	8	3	27	0	3	29	54	0	-	5	5	0	0	0
090702_1449	1	1	3	12	8	2	2	12	0	36	8	1	2	2	0	1	1	0	6	8	4	23	0	4	24	53	0	-	13		0	0	0
090702_1449	1	1	3	13	7	2	-5	-2	0	36	8	2	2	1	0	1	0	0	5	8	3	0	24	3	0	0	28	-
090702_1449	1	1	3	14	8	2	2	12	0	36	8	2	2	2	0	1	1	0	6	8	4	0	18	4	0	0	23	-
090702_1449	1	1	3	15	5	2	6	8	0	36	8	2	1	1	0	1	1	0	4	8	1	0	27	1	0	0	29	-
090702_1449	1	1	3	16	6	2	2	11.6	0	36	8	2	1	2	0	1	1	1	3	8	2	0	3	2	0	0	16	-
090702_1449	1	1	4	1	1	1	2	15	0	36	8	1	2	1	0	1	0	0	4	8	1	26	0	1	20	60	0	0	14	14	0	0	0
090702_1449	1	1	4	2	2	1	2	13.6	0	36	8	1	2	2	0	1	1	0	6	8	2	0	0	2	6	58	0	0	2	2	2	2	1
090702_1449	1	1	4	3	3	1	2	17	0	36	8	1	1	2	0	1	1	1	3	8	3	28	0	3	21	56	0	0	11	11	0	1	0
090702_1449	1	1	4	4	4	1	2	19	0	36	8	1	1	1	0	1	1	0	4	8	4	28	0	4	27	59	0	0	11	11	0	1	0
090702_1449	1	1	4	5	4	1	6	4	0	36	8	2	1	1	0	1	1	0	4	8	4	0	25	4	0	0	24	0
090702_1449	1	1	4	6	3	1	2	5.6	0	36	8	2	1	2	0	1	1	1	3	8	3	0	23	3	0	0	28	0
090702_1449	1	1	4	7	2	1	2	10	0	36	8	2	2	2	0	1	1	0	6	8	2	0	28	2	0	0	28	0
090702_1449	1	1	4	8	1	1	-4	-1	0	36	8	2	2	1	0	1	0	0	4	8	1	0	27	1	0	0	25	0
090702_1449	1	1	4	9	5	2	2	15	0	36	8	1	2	2	0	1	1	0	4	8	1	29	0	1	23	58	0	0	11	11	0	1	0
090702_1449	1	1	4	10	6	2	1.6	13.6	1	36	8	1	2	0	0	0	0	0	6	8	2	25	0	2	0	0	0	59
090702_1449	1	1	4	11	7	2	1.6	16.2	1	36	8	1	1	0	0	0	0	0	3	8	3	25	0	3	0	0	0	60	5	5	0	0	0
090702_1449	1	1	4	12	8	2	2	14	0	36	8	1	1	1	0	1	1	0	4	8	4	12	0	4	15	50	0	0	13		0	0	0
090702_1449	1	1	4	13	8	2	6	4	0	36	8	2	1	1	0	1	1	0	4	8	4	0	9	4	0	0	21	0
090702_1449	1	1	4	14	7	2	1.6	13.6	1	36	8	2	1	0	0	0	0	0	3	8	3	0	22	3	0	0	0	54
090702_1449	1	1	4	15	6	2	1.6	9.6	1	36	8	2	2	0	0	0	0	0	6	8	2	0	26	2	0	0	0	58
090702_1449	1	1	4	16	5	2	2	13.6	0	36	8	2	2	2	0	1	1	0	4	8	1	0	14	1	0	0	20	0
090702_1449	1	1	5	1	1	1	1.6	16.6	1	36	8	1	2	0	0	0	0	0	7	8	1	29	0	1	0	0	0	57	14	14	0	0	0
090702_1449	1	1	5	2	2	1	1.6	15.2	1	36	8	1	1	0	0	0	0	0	5	8	2	5	0	2	0	0	0	59	2	2	2	2	1
090702_1449	1	1	5	3	3	1	2	19	0	36	8	1	2	2	0	1	1	0	4	8	3	27	0	3	26	57	0	0	11	11	0	1	0
090702_1449	1	1	5	4	4	1	1.6	20.6	1	36	8	1	1	0	0	0	0	0	3	8	4	28	0	4	0	0	0	58	11	11	0	1	0
090702_1449	1	1	5	5	1	1	1.6	5.6	1	36	8	2	2	0	0	0	0	0	7	8	1	0	28	1	0	0	0	51
090702_1449	1	1	5	6	2	1	1.6	7.2	1	36	8	2	1	0	0	0	0	0	5	8	2	0	25	2	0	0	0	60
090702_1449	1	1	5	7	3	1	2	12	0	36	8	2	2	2	0	1	1	0	4	8	3	0	27	3	0	0	27	0
090702_1449	1	1	5	8	4	1	1.6	0.6	1	36	8	2	1	0	0	0	0	0	3	8	4	0	28	4	0	0	0	59
090702_1449	1	1	5	9	5	2	1.6	16.6	1	36	8	1	2	0	0	0	0	0	7	8	1	24	0	1	0	0	0	56	11	11	0	1	0
090702_1449	1	1	5	10	6	2	3	16.6	0	36	8	1	1	1	0	1	1	0	5	8	2	27	0	2	27	55	0	0
090702_1449	1	1	5	11	7	2	2	18.2	0	36	8	1	2	1	0	1	0	0	4	8	3	28	0	3	29	48	0	0	5	5	0	0	0
090702_1449	1	1	5	12	8	2	1.6	15.6	1	36	8	1	1	0	0	0	0	0	3	8	4	26	0	4	0	0	0	53	13		0	0	0
090702_1449	1	1	5	13	5	2	1.6	5.6	1	36	8	2	2	0	0	0	0	0	7	8	1	0	18	1	0	0	0	54
090702_1449	1	1	5	14	6	2	5	18.6	0	36	8	2	1	1	0	1	1	0	5	8	2	0	25	2	0	0	17	0
090702_1449	1	1	5	15	7	2	-4	5.6	0	36	8	2	2	1	0	1	0	0	4	8	3	0	23	3	0	0	28	0
090702_1449	1	1	5	16	8	2	1.6	15.2	1	36	8	2	1	0	0	0	0	0	3	8	4	0	21	4	0	0	0	52
090702_1449	1	1	6	1	1	1	3	19.6	0	36	8	1	1	1	0	1	1	0	5	8	1	29	0	1	22	60	0	0	14	14	0	0	0
090702_1449	1	1	6	2	2	1	2	17.2	0	36	8	1	1	2	0	1	1	1	4	8	2	1	0	2	10	60	0	0	2	2	2	2	1
090702_1449	1	1	6	3	3	1	1.6	20.6	1	36	8	1	1	0	0	0	0	0	5	8	3	25	0	3	0	0	0	55	11	11	0	1	0
090702_1449	1	1	6	4	4	1	5	25.6	0	36	8	1	2	1	0	1	0	0	7	8	4	29	0	4	27	60	0	0	11	11	0	1	0
090702_1449	1	1	6	5	2	1	2	7.6	0	36	8	2	1	2	0	1	1	1	4	8	2	0	26	2	0	0	21	0
090702_1449	1	1	6	6	1	1	5	12.2	0	36	8	2	1	1	0	1	1	0	5	8	1	0	19	1	0	0	21	0
090702_1449	1	1	6	7	4	1	-7	5	0	36	8	2	2	1	0	1	0	0	7	8	4	0	28	4	0	0	28	0
090702_1449	1	1	6	8	3	1	1.6	2.2	1	36	8	2	1	0	0	0	0	0	5	8	3	0	27	3	0	0	0	60
090702_1449	1	1	6	9	5	2	3	19.6	0	36	8	1	1	1	0	1	1	0	5	8	1	29	0	1	10	60	0	0	11	11	0	1	0
090702_1449	1	1	6	10	6	2	2	18.6	0	36	8	1	1	1	0	1	1	0	4	8	2	21	0	2	23	60	0	0
090702_1449	1	1	6	11	7	2	1.6	19.8	1	36	8	1	1	0	0	0	0	0	5	8	3	26	0	3	0	0	0	60	5	5	0	0	0
090702_1449	1	1	6	12	8	2	5	20.6	0	36	8	1	2	1	0	1	0	0	7	8	4	20	0	4	8	54	0	0	13		0	0	0
090702_1449	1	1	6	13	6	2	6	11.6	0	36	8	2	1	1	0	1	1	0	4	8	2	0	17	2	0	0	24	0
090702_1449	1	1	6	14	5	2	5	23.6	0	36	8	2	1	1	0	1	1	0	5	8	1	0	28	1	0	0	23	0
090702_1449	1	1	6	15	8	2	-7	-1.4	0	36	8	2	2	1	0	1	0	0	7	8	4	0	22	4	0	0	29	0
090702_1449	1	1	6	16	7	2	1.6	16.8	1	36	8	2	1	0	0	0	0	0	5	8	3	0	-9	3	0	0	0	57
090702_1449	1	1	7	1	1	1	3	22.6	0	36	8	1	2	1	0	1	0	0	5	8	1	29	0	1	27	58	0	0	14	14	0	0	0
090702_1449	1	1	7	2	2	1	4	21.2	0	36	8	1	1	1	0	1	1	0	6	8	2	19	0	2	19	59	0	0	2	2	2	2	1
090702_1449	1	1	7	3	3	1	2	22.6	0	36	8	1	1	2	0	1	1	1	3	8	3	28	0	3	23	53	0	0	11	11	0	1	0
090702_1449	1	1	7	4	4	1	1.6	27.2	1	36	8	1	2	0	0	0	0	0	7	8	4	29	0	4	0	0	0	60	11	11	0	1	0
090702_1449	1	1	7	5	3	1	2	9.6	0	36	8	2	1	2	0	1	1	1	3	8	3	0	25	3	0	0	26	0
090702_1449	1	1	7	6	4	1	1.6	13.8	1	36	8	2	2	0	0	0	0	0	7	8	4	0	24	4	0	0	0	60
090702_1449	1	1	7	7	1	1	-5	0	0	36	8	2	2	1	0	1	0	0	5	8	1	0	28	1	0	0	29	0
090702_1449	1	1	7	8	2	1	4	6.2	0	36	8	2	1	1	0	1	1	0	6	8	2	0	28	2	0	0	29	0
090702_1449	1	1	7	9	5	2	1.6	21.2	1	36	8	1	2	0	0	0	0	0	5	8	1	28	0	1	0	0	0	58	11	11	0	1	0
090702_1449	1	1	7	10	6	2	4	22.6	0	36	8	1	1	1	0	1	1	0	6	8	2	26	0	2	24	57	0	0
090702_1449	1	1	7	11	7	2	2	21.8	0	36	8	1	1	2	0	1	1	1	3	8	3	28	0	3	24	57	0	0	5	5	0	0	0
090702_1449	1	1	7	12	8	2	5	25.6	0	36	8	1	2	1	0	1	0	0	7	8	4	28	0	4	15	58	0	0	13		0	0	0
090702_1449	1	1	7	13	7	2	2	13.6	0	36	8	2	1	2	0	1	1	1	3	8	3	0	25	3	0	0	25	0
090702_1449	1	1	7	14	8	2	-7	16.6	0	36	8	2	2	1	0	1	0	0	7	8	4	0	28	4	0	0	23	0
090702_1449	1	1	7	15	5	2	1.6	0.2	1	36	8	2	2	0	0	0	0	0	5	8	1	0	28	1	0	0	0	58
090702_1449	1	1	7	16	6	2	4	20.8	0	36	8	2	1	1	0	1	1	0	6	8	2	0	22	2	0	0	27	0
090702_1449	1	1	8	1	1	1	5	27.6	0	36	8	1	1	1	0	1	1	0	7	8	1	30	0	1	23	59	0	0	14	14	0	0	0
090702_1449	1	1	8	2	2	1	1.6	22.8	1	36	8	1	1	0	0	0	0	0	3	8	2	23	0	2	0	0	0	59	2	2	2	2	1
090702_1449	1	1	8	3	3	1	3	25.6	0	36	8	1	2	1	0	1	0	0	5	8	3	24	0	3	17	59	0	0	11	11	0	1	0
090702_1449	1	1	8	4	4	1	2	29.2	0	36	8	1	2	2	0	1	1	0	4	8	4	29	0	4	27	59	0	0	11	11	0	1	0
090702_1449	1	1	8	5	4	1	2	11.6	0	36	8	2	2	2	0	1	1	0	4	8	4	0	24	4	0	0	19	0
090702_1449	1	1	8	6	3	1	-5	8.8	0	36	8	2	2	1	0	1	0	0	5	8	3	0	20	3	0	0	29	0
090702_1449	1	1	8	7	2	1	1.6	1.6	1	36	8	2	1	0	0	0	0	0	3	8	2	0	29	2	0	0	0	59
090702_1449	1	1	8	8	1	1	3	9.2	0	36	8	2	1	1	0	1	1	0	7	8	1	0	28	1	0	0	30	0
090702_1449	1	1	8	9	5	2	1.6	22.8	1	36	8	1	1	0	0	0	0	0	7	8	1	27	0	1	0	0	0	59	11	11	0	1	0
090702_1449	1	1	8	10	6	2	1.6	24.2	1	36	8	1	1	0	0	0	0	0	3	8	2	27	0	2	0	0	0	59
090702_1449	1	1	8	11	7	2	3	24.8	0	36	8	1	2	1	0	1	0	0	5	8	3	28	0	3	24	59	0	0	5	5	0	0	0
090702_1449	1	1	8	12	8	2	2	27.6	0	36	8	1	2	1	0	1	0	0	4	8	4	24	0	4	25	49	0	0	13		0	0	0
090702_1449	1	1	8	13	8	2	-4	9.6	0	36	8	2	2	1	0	1	0	0	4	8	4	0	27	4	0	0	29	0
090702_1449	1	1	8	14	7	2	-5	11.6	0	36	8	2	2	1	0	1	0	0	5	8	3	0	28	3	0	0	25	0
090702_1449	1	1	8	15	6	2	1.6	1.8	1	36	8	2	1	0	0	0	0	0	3	8	2	0	28	2	0	0	0	58
090702_1449	1	1	8	16	5	2	1.6	22.4	1	36	8	2	1	0	0	0	0	0	7	8	1	0	15	1	0	0	0	55
090702_1449	1	1	9	1	1	1	2	29.6	0	36	8	1	2	2	0	1	1	0	3	8	1	29	0	1	26	59	0	0	14	14	0	0	0
090702_1449	1	1	9	2	2	1	2	24.8	0	36	8	1	2	2	0	1	1	0	4	8	2	22	0	2	16	59	0	0	2	2	2	2	1
090702_1449	1	1	9	3	3	1	1.6	27.2	1	36	8	1	1	0	0	0	0	0	6	8	3	27	0	3	0	0	0	60	11	11	0	1	0
090702_1449	1	1	9	4	4	1	3	32.2	0	36	8	1	2	1	0	1	0	0	5	8	4	28	0	4	27	60	0	0	11	11	0	1	0
090702_1449	1	1	9	5	1	1	2	13.6	0	36	8	2	2	2	0	1	1	0	3	8	1	0	27	1	0	0	26	0
090702_1449	1	1	9	6	2	1	2	10.8	0	36	8	2	2	2	0	1	1	0	4	8	2	0	23	2	0	0	27	0
090702_1449	1	1	9	7	3	1	1.6	3.2	1	36	8	2	1	0	0	0	0	0	6	8	3	0	26	3	0	0	0	55
090702_1449	1	1	9	8	4	1	-5	4.2	0	36	8	2	2	1	0	1	0	0	5	8	4	0	27	4	0	0	29	0
090702_1449	1	1	9	9	5	2	2	24.8	0	36	8	1	2	2	0	1	1	0	3	8	1	28	0	1	10	59	0	0	11	11	0	1	0
090702_1449	1	1	9	10	6	2	2	26.2	0	36	8	1	2	1	0	1	0	0	4	8	2	27	0	2	23	55	0	0
090702_1449	1	1	9	11	7	2	4	28.8	0	36	8	1	1	1	0	1	1	0	6	8	3	28	0	3	21	59	0	0	5	5	0	0	0
090702_1449	1	1	9	12	8	2	3	30.6	0	36	8	1	2	1	0	1	0	0	5	8	4	25	0	4	10	56	0	0	13		0	0	0
090702_1449	1	1	9	13	5	2	2	11.6	0	36	8	2	2	2	0	1	1	0	3	8	1	0	27	1	0	0	29	0
090702_1449	1	1	9	14	6	2	-4	7.6	0	36	8	2	2	1	0	1	0	0	4	8	2	0	26	2	0	0	20	0
090702_1449	1	1	9	15	7	2	4	5.8	0	36	8	2	1	1	0	1	1	0	6	8	3	0	23	3	0	0	29	0
090702_1449	1	1	9	16	8	2	-5	17.4	0	36	8	2	2	1	0	1	0	0	5	8	4	0	9	4	0	0	16	0
090702_1449	1	1	10	1	1	1	2	31.6	0	36	8	1	1	1	0	1	1	0	4	8	1	30	0	1	25	59	0	0	14	14	0	0	0
090702_1449	1	1	10	2	2	1	1.6	26.4	1	36	8	1	2	0	0	0	0	0	5	8	2	22	0	2	0	0	0	60	2	2	2	2	1
090702_1449	1	1	10	3	3	1	5	32.2	0	36	8	1	1	1	0	1	1	0	7	8	3	28	0	3	23	58	0	0	11	11	0	1	0
090702_1449	1	1	10	4	4	1	4	36.2	0	36	8	1	1	1	0	1	1	0	6	8	4	30	0	4	27	60	0	0	11	11	0	1	0
090702_1449	1	1	10	5	2	1	1.6	15.2	1	36	8	2	2	0	0	0	0	0	5	8	2	0	25	2	0	0	0	56
090702_1449	1	1	10	6	1	1	6	16.8	0	36	8	2	1	1	0	1	1	0	4	8	1	0	26	1	0	0	24	0
090702_1449	1	1	10	7	4	1	4	7.2	0	36	8	2	1	1	0	1	1	0	6	8	4	0	28	4	0	0	25	0
090702_1449	1	1	10	8	3	1	3	7.2	0	36	8	2	1	1	0	1	1	0	7	8	3	0	29	3	0	0	29	0
090702_1449	1	1	10	9	5	2	1.6	26.4	1	36	8	1	1	0	0	0	0	0	4	8	1	29	0	1	0	0	0	57	11	11	0	1	0
090702_1449	1	1	10	10	6	2	1.6	27.8	1	36	8	1	2	0	0	0	0	0	5	8	2	25	0	2	0	0	0	53
090702_1449	1	1	10	11	7	2	5	33.8	0	36	8	1	1	1	0	1	1	0	7	8	3	29	0	3	27	57	0	0	5	5	0	0	0
090702_1449	1	1	10	12	8	2	1.6	32.2	1	36	8	1	1	0	0	0	0	0	6	8	4	28	0	4	0	0	0	57	13		0	0	0
090702_1449	1	1	10	13	6	2	1.6	13.2	1	36	8	2	2	0	0	0	0	0	5	8	2	0	23	2	0	0	0	59
090702_1449	1	1	10	14	5	2	1.6	9.2	1	36	8	2	1	0	0	0	0	0	4	8	1	0	23	1	0	0	0	58
090702_1449	1	1	10	15	8	2	1.6	7.4	1	36	8	2	1	0	0	0	0	0	6	8	4	0	9	4	0	0	0	57
090702_1449	1	1	10	16	7	2	3	20.4	0	36	8	2	1	1	0	1	1	0	7	8	3	0	28	3	0	0	27	0
090702_1449	1	1	11	1	1	1	4	35.6	0	36	8	1	2	1	0	1	0	0	6	8	1	25	0	1	19	59	0	-	14	14	0	0	0
090702_1449	1	1	11	2	2	1	2	28.4	0	36	8	1	2	2	0	1	1	0	7	8	2	22	0	2	22	60	0	-	2	2	2	2	1
090702_1449	1	1	11	3	3	1	2	34.2	0	36	8	1	1	1	0	1	1	0	4	8	3	29	0	3	26	59	0	-	11	11	0	1	0
090702_1449	1	1	11	4	4	1	2	38.2	0	36	8	1	1	2	0	1	1	1	3	8	4	30	0	4	27	60	0	-	11	11	0	1	0
090702_1449	1	1	11	5	3	1	6	21.2	0	36	8	2	1	1	0	1	1	0	4	8	3	0	26	3	0	0	29	-
090702_1449	1	1	11	6	4	1	2	18.8	0	36	8	2	1	2	0	1	1	1	3	8	4	0	10	4	0	0	29	-
090702_1449	1	1	11	7	1	1	-6	1.2	0	36	8	2	2	1	0	1	0	0	6	8	1	0	27	1	0	0	30	-
090702_1449	1	1	11	8	2	1	2	9.2	0	36	8	2	2	2	0	1	1	0	7	8	2	0	26	2	0	0	29	-
090702_1449	1	1	11	9	5	2	4	30.4	0	36	8	1	2	1	0	1	0	0	6	8	1	29	0	1	2	59	0	-	11	11	0	1	0
090702_1449	1	1	11	10	6	2	2	29.8	0	36	8	1	2	2	0	1	1	0	7	8	2	26	0	2	22	59	0	-
090702_1449	1	1	11	11	7	2	2	35.8	0	36	8	1	1	1	0	1	1	0	4	8	3	24	0	3	24	59	0	-	5	5	0	0	0
090702_1449	1	1	11	12	8	2	2	34.2	0	36	8	1	1	2	0	1	1	1	3	8	4	24	0	4	19	59	0	-	13		0	0	0
090702_1449	1	1	11	13	7	2	6	19.2	0	36	8	2	1	1	0	1	1	0	4	8	3	0	26	3	0	0	29	-
090702_1449	1	1	11	14	8	2	2	11.2	0	36	8	2	1	2	0	1	1	1	3	8	4	0	24	4	0	0	25	-
090702_1449	1	1	11	15	5	2	-6	1.4	0	36	8	2	2	1	0	1	0	0	6	8	1	0	14	1	0	0	29	-
090702_1449	1	1	11	16	6	2	2	22.4	0	36	8	2	2	2	0	1	1	0	7	8	2	0	-2	2	0	0	29	-
090702_1449	1	1	12	1	1	1	1.6	37.2	1	36	8	1	1	0	0	0	0	0	5	8	1	29	0	1	0	0	0	60	14	14	0	0	0
090702_1449	1	1	12	2	2	1	1.6	30	1	36	8	1	1	0	0	0	0	0	4	8	2	18	0	2	0	0	0	60	2	2	2	2	1
090702_1449	1	1	12	3	3	1	2	36.2	0	36	8	1	2	2	0	1	1	0	3	8	3	29	0	3	27	52	0	0	11	11	0	1	0
090702_1449	1	1	12	4	4	1	4	42.2	0	36	8	1	2	1	0	1	0	0	6	8	4	30	0	4	25	60	0	0	11	11	0	1	0
090702_1449	1	1	12	5	4	1	-6	15.2	0	36	8	2	2	1	0	1	0	0	6	8	4	0	21	4	0	0	30	0
090702_1449	1	1	12	6	3	1	2	20.8	0	36	8	2	2	2	0	1	1	0	3	8	3	0	28	3	0	0	30	0
090702_1449	1	1	12	7	2	1	1.6	2.8	1	36	8	2	1	0	0	0	0	0	4	8	2	0	28	2	0	0	0	60
090702_1449	1	1	12	8	1	1	1.6	10.8	1	36	8	2	1	0	0	0	0	0	5	8	1	0	28	1	0	0	0	60
090702_1449	1	1	12	9	5	2	3	33.4	0	36	8	1	1	1	0	1	1	0	5	8	1	28	0	1	20	60	0	0	11	11	0	1	0
090702_1449	1	1	12	10	6	2	2	31.8	0	36	8	1	1	1	0	1	1	0	4	8	2	30	0	2	27	60	0	0
090702_1449	1	1	12	11	7	2	2	37.8	0	36	8	1	2	2	0	1	1	0	3	8	3	28	0	3	27	60	0	0	5	5	0	0	0
090702_1449	1	1	12	12	8	2	1.6	35.8	1	36	8	1	2	0	0	0	0	0	6	8	4	24	0	4	0	0	0	56	13		0	0	0
090702_1449	1	1	12	13	8	2	1.6	20.8	1	36	8	2	2	0	0	0	0	0	6	8	4	0	27	4	0	0	0	57
090702_1449	1	1	12	14	7	2	2	13.2	0	36	8	2	2	2	0	1	1	0	3	8	3	0	26	3	0	0	27	0
090702_1449	1	1	12	15	6	2	6	7.4	0	36	8	2	1	1	0	1	1	0	4	8	2	0	28	2	0	0	30	0
090702_1449	1	1	12	16	5	2	5	27.4	0	36	8	2	1	1	0	1	1	0	5	8	1	0	-9	1	0	0	30	0
090702_1449	1	1	13	1	1	1	1.6	38.8	1	36	8	1	1	0	0	0	0	0	6	8	1	30	0	1	0	0	0	57	14	14	0	0	0
090702_1449	1	1	13	2	2	1	1.6	31.6	1	36	8	1	1	0	0	0	0	0	5	8	2	26	0	2	0	0	0	59	2	2	2	2	1
090702_1449	1	1	13	3	3	1	1.6	37.8	1	36	8	1	2	0	0	0	0	0	7	8	3	29	0	3	0	0	0	60	11	11	0	1	0
090702_1449	1	1	13	4	4	1	1.6	43.8	1	36	8	1	2	0	0	0	0	0	3	8	4	30	0	4	0	0	0	59	11	11	0	1	0
090702_1449	1	1	13	5	1	1	1.6	16.8	1	36	8	2	1	0	0	0	0	0	6	8	1	0	29	1	0	0	0	60
090702_1449	1	1	13	6	2	1	1.6	22.4	1	36	8	2	1	0	0	0	0	0	5	8	2	0	24	2	0	0	0	60
090702_1449	1	1	13	7	3	1	1.6	4.4	1	36	8	2	2	0	0	0	0	0	7	8	3	0	29	3	0	0	0	59
090702_1449	1	1	13	8	4	1	1.6	12.4	1	36	8	2	2	0	0	0	0	0	3	8	4	0	29	4	0	0	0	59
090702_1449	1	1	13	9	5	2	1.6	35	1	36	8	1	1	0	0	0	0	0	6	8	1	29	0	1	0	0	0	59	11	11	0	1	0
090702_1449	1	1	13	10	6	2	3	34.8	0	36	8	1	1	1	0	1	1	0	5	8	2	18	0	2	18	40	0	0
090702_1449	1	1	13	11	7	2	1.6	39.4	1	36	8	1	2	0	0	0	0	0	7	8	3	29	0	3	0	0	0	60	5	5	0	0	0
090702_1449	1	1	13	12	8	2	2	37.8	0	36	8	1	2	2	0	1	1	0	3	8	4	29	0	4	12	50	0	0	13		0	0	0
090702_1449	1	1	13	13	5	2	1.6	22.4	1	36	8	2	1	0	0	0	0	0	6	8	1	0	29	1	0	0	0	60
090702_1449	1	1	13	14	6	2	5	18.2	0	36	8	2	1	1	0	1	1	0	5	8	2	0	29	2	0	0	24	0
090702_1449	1	1	13	15	7	2	1.6	9	1	36	8	2	2	0	0	0	0	0	7	8	3	0	29	3	0	0	0	57
090702_1449	1	1	13	16	8	2	2	29.4	0	36	8	2	2	2	0	1	1	0	3	8	4	0	19	4	0	0	28	0
090702_1449	1	1	14	1	1	1	2	40.8	0	36	8	1	1	2	0	1	1	1	3	8	1	30	0	1	27	60	0	0	14	14	0	0	0
090702_1449	1	1	14	2	2	1	1.6	33.2	1	36	8	1	1	0	0	0	0	0	7	8	2	22	0	2	0	0	0	60	2	2	2	2	1
090702_1449	1	1	14	3	3	1	2	39.8	0	36	8	1	2	2	0	1	1	0	4	8	3	30	0	3	27	60	0	0	11	11	0	1	0
090702_1449	1	1	14	4	4	1	1.6	45.4	1	36	8	1	1	0	0	0	0	0	5	8	4	30	0	4	0	0	0	60	11	11	0	1	0
090702_1449	1	1	14	5	2	1	1.6	18.4	1	36	8	2	1	0	0	0	0	0	7	8	2	0	29	2	0	0	0	60
090702_1449	1	1	14	6	1	1	2	24.4	0	36	8	2	1	2	0	1	1	1	3	8	1	0	18	1	0	0	30	0
090702_1449	1	1	14	7	4	1	1.6	6	1	36	8	2	1	0	0	0	0	0	5	8	4	0	27	4	0	0	0	60
090702_1449	1	1	14	8	3	1	2	14.4	0	36	8	2	2	2	0	1	1	0	4	8	3	0	27	3	0	0	30	0
090702_1449	1	1	14	9	5	2	2	37	0	36	8	1	1	2	0	1	1	1	3	8	1	24	0	1	10	60	0	0	11	11	0	1	0
090702_1449	1	1	14	10	6	2	1.6	36.4	1	36	8	1	1	0	0	0	0	0	7	8	2	23	0	2	0	0	0	60
090702_1449	1	1	14	11	7	2	2	41.4	0	36	8	1	2	2	0	1	1	0	4	8	3	29	0	3	25	60	0	0	5	5	0	0	0
090702_1449	1	1	14	12	8	2	1.6	39.4	1	36	8	1	1	0	0	0	0	0	5	8	4	27	0	4	0	0	0	60	13		0	0	0
090702_1449	1	1	14	13	6	2	1.6	24	1	36	8	2	1	0	0	0	0	0	7	8	2	0	24	2	0	0	0	60
090702_1449	1	1	14	14	5	2	2	20.2	0	36	8	2	1	2	0	1	1	1	3	8	1	0	28	1	0	0	26	0
090702_1449	1	1	14	15	8	2	1.6	10.6	1	36	8	2	1	0	0	0	0	0	5	8	4	0	18	4	0	0	0	60
090702_1449	1	1	14	16	7	2	2	31.4	0	36	8	2	2	2	0	1	1	0	4	8	3	0	3	3	0	0	23	0
090702_1449	1	1	15	1	1	1	1.6	42.4	1	36	8	1	2	0	0	0	0	0	7	8	1	30	0	1	0	0	0	57	14	14	0	0	0
090702_1449	1	1	15	2	2	1	1.6	34.8	1	36	8	1	2	0	0	0	0	0	3	8	2	25	0	2	0	0	0	56	2	2	2	2	1
090702_1449	1	1	15	3	3	1	1.6	41.4	1	36	8	1	2	0	0	0	0	0	6	8	3	27	0	3	0	0	0	58	11	11	0	1	0
090702_1449	1	1	15	4	4	1	2	47.4	0	36	8	1	1	1	0	1	1	0	4	8	4	29	0	4	26	60	0	0	11	11	0	1	0
090702_1449	1	1	15	5	3	1	1.6	20	1	36	8	2	2	0	0	0	0	0	6	8	3	0	29	3	0	0	0	60
090702_1449	1	1	15	6	4	1	6	30.4	0	36	8	2	1	1	0	1	1	0	4	8	4	0	24	4	0	0	29	0
090702_1449	1	1	15	7	1	1	1.6	7.6	1	36	8	2	2	0	0	0	0	0	7	8	1	0	29	1	0	0	0	57
090702_1449	1	1	15	8	2	1	1.6	16	1	36	8	2	2	0	0	0	0	0	3	8	2	0	29	2	0	0	0	60
090702_1449	1	1	15	9	5	2	1.6	38.6	1	36	8	1	2	0	0	0	0	0	7	8	1	29	0	1	0	0	0	59	11	11	0	1	0
090702_1449	1	1	15	10	6	2	1.6	38	1	36	8	1	2	0	0	0	0	0	3	8	2	26	0	2	0	0	0	59
090702_1449	1	1	15	11	7	2	1.6	43	1	36	8	1	2	0	0	0	0	0	6	8	3	29	0	3	0	0	0	55	5	5	0	0	0
090702_1449	1	1	15	12	8	2	2	41.4	0	36	8	1	1	2	0	1	1	1	4	8	4	29	0	4	15	58	0	0	13		0	0	0
090702_1449	1	1	15	13	7	2	1.6	25.6	1	36	8	2	2	0	0	0	0	0	6	8	3	0	19	3	0	0	0	60
090702_1449	1	1	15	14	8	2	2	22.2	0	36	8	2	1	2	0	1	1	1	4	8	4	0	29	4	0	0	26	0
090702_1449	1	1	15	15	5	2	1.6	12.2	1	36	8	2	2	0	0	0	0	0	7	8	1	0	12	1	0	0	0	59
090702_1449	1	1	15	16	6	2	1.6	33	1	36	8	2	2	0	0	0	0	0	3	8	2	0	10	2	0	0	0	59
090702_1449	1	1	16	1	1	1	1.6	44	1	36	8	1	2	0	0	0	0	0	4	8	1	30	0	1	0	0	0	60	14	14	0	0	0
090702_1449	1	1	16	2	2	1	1.6	36.4	1	36	8	1	2	0	0	0	0	0	6	8	2	25	0	2	0	0	0	60	2	2	2	2	1
090702_1449	1	1	16	3	3	1	1.6	43	1	36	8	1	1	0	0	0	0	0	5	8	3	25	0	3	0	0	0	60	11	11	0	1	0
090702_1449	1	1	16	4	4	1	1.6	49	1	36	8	1	1	0	0	0	0	0	7	8	4	30	0	4	0	0	0	60	11	11	0	1	0
090702_1449	1	1	16	5	4	1	1.6	21.6	1	36	8	2	1	0	0	0	0	0	7	8	4	0	27	4	0	0	0	57
090702_1449	1	1	16	6	3	1	1.6	32	1	36	8	2	1	0	0	0	0	0	5	8	3	0	17	3	0	0	0	60
090702_1449	1	1	16	7	2	1	1.6	9.2	1	36	8	2	2	0	0	0	0	0	6	8	2	0	27	2	0	0	0	54
090702_1449	1	1	16	8	1	1	1.6	17.6	1	36	8	2	2	0	0	0	0	0	4	8	1	0	25	1	0	0	0	60
090702_1449	1	1	16	9	5	2	2	40.6	0	36	8	1	2	2	0	1	1	0	4	8	1	29	0	1	16	60	0	0	11	11	0	1	0
090702_1449	1	1	16	10	6	2	1.6	39.6	1	36	8	1	2	0	0	0	0	0	6	8	2	29	0	2	0	0	0	60
090702_1449	1	1	16	11	7	2	3	46	0	36	8	1	1	1	0	1	1	0	5	8	3	28	0	3	25	60	0	0	5	5	0	0	0
090702_1449	1	1	16	12	8	2	1.6	43	1	36	8	1	1	0	0	0	0	0	7	8	4	23	0	4	0	0	0	57	13		0	0	0
090702_1449	1	1	16	13	8	2	1.6	27.2	1	36	8	2	1	0	0	0	0	0	7	8	4	0	28	4	0	0	0	60
090702_1449	1	1	16	14	7	2	5	27.2	0	36	8	2	1	1	0	1	1	0	5	8	3	0	27	3	0	0	24	0
090702_1449	1	1	16	15	6	2	1.6	13.8	1	36	8	2	2	0	0	0	0	0	6	8	2	0	9	2	0	0	0	57
090702_1449	1	1	16	16	5	2	2	35	0	36	8	2	2	2	0	1	1	0	4	8	1	0	-15	1	0	0	27	0

## Sheet: Exo1_2
090702_1707	EXO_1	Session	Period	Subject	Group	Matchinggroup	Profit	TotalProfit	Participate	treatment	matchingsize	type	property	action	price	interaction	sufficient	overtreatment	price[1]	price[2]	Preisgruppe	TimeOKStage1AplayerBekanntgabePreiseOK	TimeOKStage2BplayerOK	Eigenschaftsgruppe	TimeOKStage3AplayerOK	TimeOKProfitOK	TimeOKProfit2OK	TimeOKProfit3OK
090702_1707	1	2	1	1	1	3	3	9	0	36	8	1	2	1	0	1	0	0	5	8	1	14	0	1	18	49	0	0	5	5	0	0	0
090702_1707	1	2	1	2	2	3	5	11	0	36	8	1	1	1	0	1	1	0	7	8	2	0	0	2	18	53	0	0	1	1	1	1	1
090702_1707	1	2	1	3	3	3	2	8	0	36	8	1	2	2	0	1	1	0	6	8	3	12	0	3	16	54	0	0	1	1	1	1	1
090702_1707	1	2	1	4	4	3	2	8	0	36	8	1	2	2	0	1	1	0	7	8	4	15	0	4	10	55	0	0	2	2	2	2	1
090702_1707	1	2	1	5	1	3	-5	1	0	36	8	2	2	1	0	1	0	0	5	8	1	0	11	1	0	0	17	0
090702_1707	1	2	1	6	2	3	3	9	0	36	8	2	1	1	0	1	1	0	7	8	2	0	25	2	0	0	23	0
090702_1707	1	2	1	7	3	3	2	8	0	36	8	2	2	2	0	1	1	0	6	8	3	0	19	3	0	0	19	0
090702_1707	1	2	1	8	4	3	2	8	0	36	8	2	2	2	0	1	1	0	7	8	4	0	20	4	0	0	20	0
090702_1707	1	2	1	9	5	4	2	8	0	36	8	1	2	2	0	1	1	0	5	8	1	7	0	1	8	32	0	0
090702_1707	1	2	1	10	6	4	1.6	7.6	1	36	8	1	1	0	0	0	0	0	7	8	2	18	0	2	0	0	0	56	5		0	0	0
090702_1707	1	2	1	11	7	4	1.6	7.6	1	36	8	1	2	0	0	0	0	0	6	8	3	17	0	3	0	0	0	55	1	1	1	1	1
090702_1707	1	2	1	12	8	4	2	8	0	36	8	1	2	2	0	1	1	0	7	8	4	11	0	4	8	5	0	0	1	1	1	1	1
090702_1707	1	2	1	13	5	4	2	8	0	36	8	2	2	2	0	1	1	0	5	8	1	0	9	1	0	0	0	0
090702_1707	1	2	1	14	6	4	1.6	7.6	1	36	8	2	1	0	0	0	0	0	7	8	2	0	6	2	0	0	0	59
090702_1707	1	2	1	15	7	4	1.6	7.6	1	36	8	2	2	0	0	0	0	0	6	8	3	0	11	3	0	0	0	57
090702_1707	1	2	1	16	8	4	2	8	0	36	8	2	2	2	0	1	1	0	7	8	4	0	18	4	0	0	0	0
090702_1707	1	2	2	1	1	3	2	11	0	36	8	1	2	2	0	1	1	0	3	8	1	17	0	1	22	59	0	0	5	5	0	0	0
090702_1707	1	2	2	2	2	3	2	13	0	36	8	1	2	2	0	1	1	0	7	8	2	25	0	2	21	54	0	0	1	1	1	1	1
090702_1707	1	2	2	3	3	3	1.6	9.6	1	36	8	1	2	0	0	0	0	0	4	8	3	24	0	3	0	0	0	58	1	1	1	1	1
090702_1707	1	2	2	4	4	3	2	10	0	36	8	1	1	2	0	1	1	1	3	8	4	26	0	4	24	56	0	0	2	2	2	2	1
090702_1707	1	2	2	5	2	3	2	3	0	36	8	2	2	2	0	1	1	0	7	8	2	0	14	2	0	0	23	0
090702_1707	1	2	2	6	1	3	2	11	0	36	8	2	2	2	0	1	1	0	3	8	1	0	27	1	0	0	28	0
090702_1707	1	2	2	7	4	3	2	10	0	36	8	2	1	2	0	1	1	1	3	8	4	0	23	4	0	0	26	0
090702_1707	1	2	2	8	3	3	1.6	9.6	1	36	8	2	2	0	0	0	0	0	4	8	3	0	16	3	0	0	0	58
090702_1707	1	2	2	9	5	4	2	10	0	36	8	1	2	2	0	1	1	0	3	8	1	23	0	1	19	48	0	0
090702_1707	1	2	2	10	6	4	2	9.6	0	36	8	1	2	2	0	1	1	0	7	8	2	21	0	2	1	43	0	0	5		0	0	0
090702_1707	1	2	2	11	7	4	2	9.6	0	36	8	1	2	2	0	1	1	0	4	8	3	25	0	3	21	47	0	0	1	1	1	1	1
090702_1707	1	2	2	12	8	4	1.6	9.6	1	36	8	1	1	0	0	0	0	0	3	8	4	26	0	4	0	0	0	54	1	1	1	1	1
090702_1707	1	2	2	13	6	4	2	10	0	36	8	2	2	2	0	1	1	0	7	8	2	0	18	2	0	0	20	0
090702_1707	1	2	2	14	5	4	2	9.6	0	36	8	2	2	2	0	1	1	0	3	8	1	0	20	1	0	0	22	0
090702_1707	1	2	2	15	8	4	1.6	9.2	1	36	8	2	1	0	0	0	0	0	3	8	4	0	21	4	0	0	0	49
090702_1707	1	2	2	16	7	4	2	10	0	36	8	2	2	2	0	1	1	0	4	8	3	0	12	3	0	0	0	0
090702_1707	1	2	3	1	1	3	2	13	0	36	8	1	1	2	0	1	1	1	4	8	1	26	0	1	25	56	0	0	5	5	0	0	0
090702_1707	1	2	3	2	2	3	2	15	0	36	8	1	1	2	0	1	1	1	3	8	2	25	0	2	21	49	0	0	1	1	1	1	1
090702_1707	1	2	3	3	3	3	2	11.6	0	36	8	1	2	2	0	1	1	0	5	8	3	30	0	3	15	99999	0	0	1	1	1	1	1
090702_1707	1	2	3	4	4	3	2	12	0	36	8	1	2	2	0	1	1	0	6	8	4	27	0	4	25	59	0	0	2	2	2	2	1
090702_1707	1	2	3	5	3	3	2	5	0	36	8	2	2	2	0	1	1	0	5	8	3	0	26	3	0	0	25	0
090702_1707	1	2	3	6	4	3	2	13	0	36	8	2	2	2	0	1	1	0	6	8	4	0	28	4	0	0	29	0
090702_1707	1	2	3	7	1	3	2	12	0	36	8	2	1	2	0	1	1	1	4	8	1	0	26	1	0	0	26	0
090702_1707	1	2	3	8	2	3	2	11.6	0	36	8	2	1	2	0	1	1	1	3	8	2	0	28	2	0	0	29	0
090702_1707	1	2	3	9	5	4	1.6	11.6	1	36	8	1	1	0	0	0	0	0	4	8	1	26	0	1	0	0	0	55
090702_1707	1	2	3	10	6	4	1.6	11.2	1	36	8	1	1	0	0	0	0	0	3	8	2	23	0	2	0	0	0	59	5		0	0	0
090702_1707	1	2	3	11	7	4	2	11.6	0	36	8	1	2	2	0	1	1	0	5	8	3	26	0	3	20	59	0	0	1	1	1	1	1
090702_1707	1	2	3	12	8	4	1.6	11.2	1	36	8	1	2	0	0	0	0	0	6	8	4	26	0	4	0	0	0	59	1	1	1	1	1
090702_1707	1	2	3	13	7	4	2	12	0	36	8	2	2	2	0	1	1	0	5	8	3	0	26	3	0	0	25	0
090702_1707	1	2	3	14	8	4	1.6	11.2	1	36	8	2	2	0	0	0	0	0	6	8	4	0	26	4	0	0	0	59
090702_1707	1	2	3	15	5	4	1.6	10.8	1	36	8	2	1	0	0	0	0	0	4	8	1	0	24	1	0	0	0	59
090702_1707	1	2	3	16	6	4	1.6	11.6	1	36	8	2	1	0	0	0	0	0	3	8	2	0	21	2	0	0	0	26
090702_1707	1	2	4	1	1	3	2	15	0	36	8	1	2	2	0	1	1	0	4	8	1	26	0	1	19	59	0	0	5	5	0	0	0
090702_1707	1	2	4	2	2	3	2	17	0	36	8	1	2	2	0	1	1	0	6	8	2	25	0	2	14	59	0	0	1	1	1	1	1
090702_1707	1	2	4	3	3	3	1	12.6	0	36	8	1	1	1	0	1	1	0	3	8	3	30	0	3	27	59	0	0	1	1	1	1	1
090702_1707	1	2	4	4	4	3	2	14	0	36	8	1	1	2	0	1	1	1	4	8	4	28	0	4	23	59	0	0	2	2	2	2	1
090702_1707	1	2	4	5	4	3	2	7	0	36	8	2	1	2	0	1	1	1	4	8	4	0	5	4	0	0	25	0
090702_1707	1	2	4	6	3	3	7	20	0	36	8	2	1	1	0	1	1	0	3	8	3	0	28	3	0	0	29	0
090702_1707	1	2	4	7	2	3	2	14	0	36	8	2	2	2	0	1	1	0	6	8	2	0	28	2	0	0	29	0
090702_1707	1	2	4	8	1	3	2	13.6	0	36	8	2	2	2	0	1	1	0	4	8	1	0	28	1	0	0	26	0
090702_1707	1	2	4	9	5	4	2	13.6	0	36	8	1	2	1	0	1	0	0	4	8	1	28	0	1	7	45	0	0
090702_1707	1	2	4	10	6	4	1.6	12.8	1	36	8	1	2	0	0	0	0	0	6	8	2	20	0	2	0	0	0	59	5		0	0	0
090702_1707	1	2	4	11	7	4	2	13.6	0	36	8	1	1	2	0	1	1	1	3	8	3	24	0	3	21	59	0	0	1	1	1	1	1
090702_1707	1	2	4	12	8	4	1.6	12.8	1	36	8	1	1	0	0	0	0	0	4	8	4	28	0	4	0	0	0	51	1	1	1	1	1
090702_1707	1	2	4	13	8	4	1.6	13.6	1	36	8	2	1	0	0	0	0	0	4	8	4	0	9	4	0	0	0	59
090702_1707	1	2	4	14	7	4	2	13.2	0	36	8	2	1	2	0	1	1	1	3	8	3	0	24	3	0	0	29	0
090702_1707	1	2	4	15	6	4	1.6	12.4	1	36	8	2	2	0	0	0	0	0	6	8	2	0	26	2	0	0	0	59
090702_1707	1	2	4	16	5	4	-4	7.6	0	36	8	2	2	1	0	1	0	0	4	8	1	0	12	1	0	0	14	0
090702_1707	1	2	5	1	1	3	5	20	0	36	8	1	2	1	0	1	0	0	7	8	1	25	0	1	27	60	0	0	5	5	0	0	0
090702_1707	1	2	5	2	2	3	3	20	0	36	8	1	1	1	0	1	1	0	5	8	2	19	0	2	20	58	0	0	1	1	1	1	1
090702_1707	1	2	5	3	3	3	2	14.6	0	36	8	1	2	2	0	1	1	0	4	8	3	30	0	3	23	57	0	0	1	1	1	1	1
090702_1707	1	2	5	4	4	3	2	16	0	36	8	1	1	2	0	1	1	1	3	8	4	28	0	4	26	60	0	0	2	2	2	2	1
090702_1707	1	2	5	5	1	3	-7	0	0	36	8	2	2	1	0	1	0	0	7	8	1	0	27	1	0	0	25	0
090702_1707	1	2	5	6	2	3	5	25	0	36	8	2	1	1	0	1	1	0	5	8	2	0	27	2	0	0	30	0
090702_1707	1	2	5	7	3	3	2	16	0	36	8	2	2	2	0	1	1	0	4	8	3	0	28	3	0	0	30	0
090702_1707	1	2	5	8	4	3	2	15.6	0	36	8	2	1	2	0	1	1	1	3	8	4	0	28	4	0	0	30	0
090702_1707	1	2	5	9	5	4	5	18.6	0	36	8	1	2	1	0	1	0	0	7	8	1	27	0	1	11	54	0	0
090702_1707	1	2	5	10	6	4	1.6	14.4	1	36	8	1	1	0	0	0	0	0	5	8	2	22	0	2	0	0	0	55	5		0	0	0
090702_1707	1	2	5	11	7	4	1.6	15.2	1	36	8	1	2	0	0	0	0	0	4	8	3	26	0	3	0	0	0	57	1	1	1	1	1
090702_1707	1	2	5	12	8	4	1.6	14.4	1	36	8	1	1	0	0	0	0	0	3	8	4	27	0	4	0	0	0	57	1	1	1	1	1
090702_1707	1	2	5	13	5	4	-7	6.6	0	36	8	2	2	1	0	1	0	0	7	8	1	0	27	1	0	0	20	0
090702_1707	1	2	5	14	6	4	1.6	14.8	1	36	8	2	1	0	0	0	0	0	5	8	2	0	26	2	0	0	0	60
090702_1707	1	2	5	15	7	4	1.6	14	1	36	8	2	2	0	0	0	0	0	4	8	3	0	25	3	0	0	0	60
090702_1707	1	2	5	16	8	4	1.6	9.2	1	36	8	2	1	0	0	0	0	0	3	8	4	0	26	4	0	0	0	50
090702_1707	1	2	6	1	1	3	3	23	0	36	8	1	1	1	0	1	1	0	5	8	1	24	0	1	27	54	0	0	5	5	0	0	0
090702_1707	1	2	6	2	2	3	2	22	0	36	8	1	1	1	0	1	1	0	4	8	2	23	0	2	20	56	0	0	1	1	1	1	1
090702_1707	1	2	6	3	3	3	3	17.6	0	36	8	1	1	1	0	1	1	0	5	8	3	29	0	3	23	59	0	0	1	1	1	1	1
090702_1707	1	2	6	4	4	3	5	21	0	36	8	1	2	1	0	1	0	0	7	8	4	28	0	4	24	59	0	0	2	2	2	2	1
090702_1707	1	2	6	5	2	3	6	6	0	36	8	2	1	1	0	1	1	0	4	8	2	0	20	2	0	0	24	0
090702_1707	1	2	6	6	1	3	5	30	0	36	8	2	1	1	0	1	1	0	5	8	1	0	28	1	0	0	29	0
090702_1707	1	2	6	7	4	3	-7	9	0	36	8	2	2	1	0	1	0	0	7	8	4	0	26	4	0	0	25	0
090702_1707	1	2	6	8	3	3	5	20.6	0	36	8	2	1	1	0	1	1	0	5	8	3	0	29	3	0	0	29	0
090702_1707	1	2	6	9	5	4	1.6	20.2	1	36	8	1	1	0	0	0	0	0	5	8	1	26	0	1	0	0	0	55
090702_1707	1	2	6	10	6	4	2	16.4	0	36	8	1	1	2	0	1	1	1	4	8	2	19	0	2	3	40	0	0	5		0	0	0
090702_1707	1	2	6	11	7	4	3	18.2	0	36	8	1	1	1	0	1	1	0	5	8	3	28	0	3	23	59	0	0	1	1	1	1	1
090702_1707	1	2	6	12	8	4	1.6	16	1	36	8	1	2	0	0	0	0	0	7	8	4	28	0	4	0	0	0	51	1	1	1	1	1
090702_1707	1	2	6	13	6	4	2	8.6	0	36	8	2	1	2	0	1	1	1	4	8	2	0	7	2	0	0	26	0
090702_1707	1	2	6	14	5	4	1.6	16.4	1	36	8	2	1	0	0	0	0	0	5	8	1	0	26	1	0	0	0	59
090702_1707	1	2	6	15	8	4	1.6	15.6	1	36	8	2	2	0	0	0	0	0	7	8	4	0	26	4	0	0	0	59
090702_1707	1	2	6	16	7	4	5	14.2	0	36	8	2	1	1	0	1	1	0	5	8	3	0	23	3	0	0	10	0
090702_1707	1	2	7	1	1	3	3	26	0	36	8	1	2	1	0	1	0	0	5	8	1	27	0	1	28	60	0	0	5	5	0	0	0
090702_1707	1	2	7	2	2	3	4	26	0	36	8	1	1	1	0	1	1	0	6	8	2	27	0	2	26	50	0	0	1	1	1	1	1
090702_1707	1	2	7	3	3	3	1.6	19.2	1	36	8	1	1	0	0	0	0	0	3	8	3	30	0	3	0	0	0	60	1	1	1	1	1
090702_1707	1	2	7	4	4	3	5	26	0	36	8	1	2	1	0	1	0	0	7	8	4	30	0	4	29	60	0	0	2	2	2	2	1
090702_1707	1	2	7	5	3	3	1.6	7.6	1	36	8	2	1	0	0	0	0	0	3	8	3	0	8	3	0	0	0	50
090702_1707	1	2	7	6	4	3	-7	23	0	36	8	2	2	1	0	1	0	0	7	8	4	0	27	4	0	0	24	0
090702_1707	1	2	7	7	1	3	-5	4	0	36	8	2	2	1	0	1	0	0	5	8	1	0	29	1	0	0	30	0
090702_1707	1	2	7	8	2	3	4	24.6	0	36	8	2	1	1	0	1	1	0	6	8	2	0	27	2	0	0	30	0
090702_1707	1	2	7	9	5	4	1.6	21.8	1	36	8	1	2	0	0	0	0	0	5	8	1	29	0	1	0	0	0	60
090702_1707	1	2	7	10	6	4	4	20.4	0	36	8	1	1	1	0	1	1	0	6	8	2	22	0	2	8	52	0	0	5		0	0	0
090702_1707	1	2	7	11	7	4	2	20.2	0	36	8	1	1	2	0	1	1	1	3	8	3	28	0	3	25	60	0	0	1	1	1	1	1
090702_1707	1	2	7	12	8	4	1.6	17.6	1	36	8	1	2	0	0	0	0	0	7	8	4	24	0	4	0	0	0	60	1	1	1	1	1
090702_1707	1	2	7	13	7	4	2	10.6	0	36	8	2	1	2	0	1	1	1	3	8	3	0	8	3	0	0	30	0
090702_1707	1	2	7	14	8	4	1.6	18	1	36	8	2	2	0	0	0	0	0	7	8	4	0	27	4	0	0	0	60
090702_1707	1	2	7	15	5	4	1.6	17.2	1	36	8	2	2	0	0	0	0	0	5	8	1	0	27	1	0	0	0	60
090702_1707	1	2	7	16	6	4	4	18.2	0	36	8	2	1	1	0	1	1	0	6	8	2	0	27	2	0	0	26	0
090702_1707	1	2	8	1	1	3	5	31	0	36	8	1	1	1	0	1	1	0	7	8	1	27	0	1	25	53	0	0	5	5	0	0	0
090702_1707	1	2	8	2	2	3	2	28	0	36	8	1	1	2	0	1	1	1	3	8	2	22	0	2	23	57	0	0	1	1	1	1	1
090702_1707	1	2	8	3	3	3	2	21.2	0	36	8	1	2	2	0	1	1	0	5	8	3	30	0	3	25	43	0	0	1	1	1	1	1
090702_1707	1	2	8	4	4	3	2	28	0	36	8	1	2	2	0	1	1	0	4	8	4	29	0	4	28	60	0	0	2	2	2	2	1
090702_1707	1	2	8	5	4	3	2	9.6	0	36	8	2	2	2	0	1	1	0	4	8	4	0	25	4	0	0	26	0
090702_1707	1	2	8	6	3	3	2	25	0	36	8	2	2	2	0	1	1	0	5	8	3	0	22	3	0	0	28	0
090702_1707	1	2	8	7	2	3	2	6	0	36	8	2	1	2	0	1	1	1	3	8	2	0	25	2	0	0	24	0
090702_1707	1	2	8	8	1	3	3	27.6	0	36	8	2	1	1	0	1	1	0	7	8	1	0	26	1	0	0	28	0
090702_1707	1	2	8	9	5	4	5	26.8	0	36	8	1	1	1	0	1	1	0	7	8	1	28	0	1	24	58	0	0
090702_1707	1	2	8	10	6	4	1.6	22	1	36	8	1	1	0	0	0	0	0	3	8	2	22	0	2	0	0	0	60	5		0	0	0
090702_1707	1	2	8	11	7	4	1.6	21.8	1	36	8	1	2	0	0	0	0	0	5	8	3	27	0	3	0	0	0	58	1	1	1	1	1
090702_1707	1	2	8	12	8	4	2	19.6	0	36	8	1	2	2	0	1	1	0	4	8	4	26	0	4	2	47	0	0	1	1	1	1	1
090702_1707	1	2	8	13	8	4	2	12.6	0	36	8	2	2	2	0	1	1	0	4	8	4	0	23	4	0	0	27	0
090702_1707	1	2	8	14	7	4	1.6	19.6	1	36	8	2	2	0	0	0	0	0	5	8	3	0	26	3	0	0	0	41
090702_1707	1	2	8	15	6	4	1.6	18.8	1	36	8	2	1	0	0	0	0	0	3	8	2	0	16	2	0	0	0	60
090702_1707	1	2	8	16	5	4	3	21.2	0	36	8	2	1	1	0	1	1	0	7	8	1	0	27	1	0	0	18	0
090702_1707	1	2	9	1	1	3	1.6	32.6	1	36	8	1	2	0	0	0	0	0	3	8	1	27	0	1	0	0	0	56	5	5	0	0	0
090702_1707	1	2	9	2	2	3	2	30	0	36	8	1	2	2	0	1	1	0	4	8	2	23	0	2	19	49	0	0	1	1	1	1	1
090702_1707	1	2	9	3	3	3	1.6	22.8	1	36	8	1	1	0	0	0	0	0	6	8	3	30	0	3	0	0	0	57	1	1	1	1	1
090702_1707	1	2	9	4	4	3	3	31	0	36	8	1	2	1	0	1	0	0	5	8	4	28	0	4	27	60	0	0	2	2	2	2	1
090702_1707	1	2	9	5	1	3	1.6	11.2	1	36	8	2	2	0	0	0	0	0	3	8	1	0	5	1	0	0	0	49
090702_1707	1	2	9	6	2	3	2	27	0	36	8	2	2	2	0	1	1	0	4	8	2	0	27	2	0	0	29	0
090702_1707	1	2	9	7	3	3	1.6	7.6	1	36	8	2	1	0	0	0	0	0	6	8	3	0	17	3	0	0	0	58
090702_1707	1	2	9	8	4	3	-5	22.6	0	36	8	2	2	1	0	1	0	0	5	8	4	0	28	4	0	0	27	0
090702_1707	1	2	9	9	5	4	2	28.8	0	36	8	1	2	2	0	1	1	0	3	8	1	26	0	1	23	59	0	0
090702_1707	1	2	9	10	6	4	1.6	23.6	1	36	8	1	2	0	0	0	0	0	4	8	2	26	0	2	0	0	0	60	5		0	0	0
090702_1707	1	2	9	11	7	4	1.6	23.4	1	36	8	1	1	0	0	0	0	0	6	8	3	28	0	3	0	0	0	58	1	1	1	1	1
090702_1707	1	2	9	12	8	4	2	21.6	0	36	8	1	2	2	0	1	1	0	5	8	4	25	0	4	18	53	0	0	1	1	1	1	1
090702_1707	1	2	9	13	5	4	2	14.6	0	36	8	2	2	2	0	1	1	0	3	8	1	0	24	1	0	0	27	0
090702_1707	1	2	9	14	6	4	1.6	21.2	1	36	8	2	2	0	0	0	0	0	4	8	2	0	23	2	0	0	0	60
090702_1707	1	2	9	15	7	4	1.6	20.4	1	36	8	2	1	0	0	0	0	0	6	8	3	0	26	3	0	0	0	60
090702_1707	1	2	9	16	8	4	2	23.2	0	36	8	2	2	2	0	1	1	0	5	8	4	0	23	4	0	0	23	0
090702_1707	1	2	10	1	1	3	2	34.6	0	36	8	1	1	1	0	1	1	0	4	8	1	28	0	1	21	59	0	0	5	5	0	0	0
090702_1707	1	2	10	2	2	3	2	32	0	36	8	1	2	2	0	1	1	0	5	8	2	22	0	2	17	59	0	0	1	1	1	1	1
090702_1707	1	2	10	3	3	3	5	27.8	0	36	8	1	1	1	0	1	1	0	7	8	3	30	0	3	25	59	0	0	1	1	1	1	1
090702_1707	1	2	10	4	4	3	4	35	0	36	8	1	1	1	0	1	1	0	6	8	4	30	0	4	28	59	0	0	2	2	2	2	1
090702_1707	1	2	10	5	2	3	2	13.2	0	36	8	2	2	2	0	1	1	0	5	8	2	0	28	2	0	0	25	0
090702_1707	1	2	10	6	1	3	6	33	0	36	8	2	1	1	0	1	1	0	4	8	1	0	28	1	0	0	29	0
090702_1707	1	2	10	7	4	3	4	11.6	0	36	8	2	1	1	0	1	1	0	6	8	4	0	-4	4	0	0	29	0
090702_1707	1	2	10	8	3	3	3	25.6	0	36	8	2	1	1	0	1	1	0	7	8	3	0	29	3	0	0	29	0
090702_1707	1	2	10	9	5	4	1.6	30.4	1	36	8	1	1	0	0	0	0	0	4	8	1	27	0	1	0	0	0	59
090702_1707	1	2	10	10	6	4	3	26.6	0	36	8	1	2	1	0	1	0	0	5	8	2	29	0	2	4	50	0	0	5		0	0	0
090702_1707	1	2	10	11	7	4	5	28.4	0	36	8	1	1	1	0	1	1	0	7	8	3	29	0	3	25	59	0	0	1	1	1	1	1
090702_1707	1	2	10	12	8	4	1.6	23.2	1	36	8	1	1	0	0	0	0	0	6	8	4	28	0	4	0	0	0	53	1	1	1	1	1
090702_1707	1	2	10	13	6	4	-5	9.6	0	36	8	2	2	1	0	1	0	0	5	8	2	0	25	2	0	0	23	0
090702_1707	1	2	10	14	5	4	1.6	22.8	1	36	8	2	1	0	0	0	0	0	4	8	1	0	26	1	0	0	0	60
090702_1707	1	2	10	15	8	4	1.6	22	1	36	8	2	1	0	0	0	0	0	6	8	4	0	28	4	0	0	0	59
090702_1707	1	2	10	16	7	4	3	26.2	0	36	8	2	1	1	0	1	1	0	7	8	3	0	28	3	0	0	25	0
090702_1707	1	2	11	1	1	3	4	38.6	0	36	8	1	2	1	0	1	0	0	6	8	1	28	0	1	28	60	0	0	5	5	0	0	0
090702_1707	1	2	11	2	2	3	5	37	0	36	8	1	2	1	0	1	0	0	7	8	2	21	0	2	24	57	0	0	1	1	1	1	1
090702_1707	1	2	11	3	3	3	2	29.8	0	36	8	1	1	1	0	1	1	0	4	8	3	30	0	3	28	60	0	0	1	1	1	1	1
090702_1707	1	2	11	4	4	3	2	37	0	36	8	1	1	2	0	1	1	1	3	8	4	29	0	4	27	60	0	0	2	2	2	2	1
090702_1707	1	2	11	5	3	3	6	19.2	0	36	8	2	1	1	0	1	1	0	4	8	3	0	28	3	0	0	23	0
090702_1707	1	2	11	6	4	3	2	35	0	36	8	2	1	2	0	1	1	1	3	8	4	0	28	4	0	0	30	0
090702_1707	1	2	11	7	1	3	-6	5.6	0	36	8	2	2	1	0	1	0	0	6	8	1	0	28	1	0	0	28	0
090702_1707	1	2	11	8	2	3	-7	18.6	0	36	8	2	2	1	0	1	0	0	7	8	2	0	20	2	0	0	21	0
090702_1707	1	2	11	9	5	4	1.6	32	1	36	8	1	2	0	0	0	0	0	6	8	1	27	0	1	0	0	0	57
090702_1707	1	2	11	10	6	4	5	31.6	0	36	8	1	2	1	0	1	0	0	7	8	2	25	0	2	23	55	0	0	5		0	0	0
090702_1707	1	2	11	11	7	4	2	30.4	0	36	8	1	1	1	0	1	1	0	4	8	3	18	0	3	22	58	0	0	1	1	1	1	1
090702_1707	1	2	11	12	8	4	2	25.2	0	36	8	1	1	2	0	1	1	1	3	8	4	23	0	4	21	46	0	0	1	1	1	1	1
090702_1707	1	2	11	13	7	4	6	15.6	0	36	8	2	1	1	0	1	1	0	4	8	3	0	11	3	0	0	25	0
090702_1707	1	2	11	14	8	4	2	24.8	0	36	8	2	1	2	0	1	1	1	3	8	4	0	27	4	0	0	29	0
090702_1707	1	2	11	15	5	4	1.6	23.6	1	36	8	2	2	0	0	0	0	0	6	8	1	0	28	1	0	0	0	60
090702_1707	1	2	11	16	6	4	-7	19.2	0	36	8	2	2	1	0	1	0	0	7	8	2	0	19	2	0	0	0	0
090702_1707	1	2	12	1	1	3	3	41.6	0	36	8	1	1	1	0	1	1	0	5	8	1	25	0	1	28	59	0	0	5	5	0	0	0
090702_1707	1	2	12	2	2	3	2	39	0	36	8	1	1	1	0	1	1	0	4	8	2	25	0	2	24	58	0	0	1	1	1	1	1
090702_1707	1	2	12	3	3	3	2	31.8	0	36	8	1	2	2	0	1	1	0	3	8	3	30	0	3	24	59	0	0	1	1	1	1	1
090702_1707	1	2	12	4	4	3	4	41	0	36	8	1	2	1	0	1	0	0	6	8	4	29	0	4	27	58	0	0	2	2	2	2	1
090702_1707	1	2	12	5	4	3	-6	13.2	0	36	8	2	2	1	0	1	0	0	6	8	4	0	28	4	0	0	24	0
090702_1707	1	2	12	6	3	3	2	37	0	36	8	2	2	2	0	1	1	0	3	8	3	0	28	3	0	0	29	0
090702_1707	1	2	12	7	2	3	6	11.6	0	36	8	2	1	1	0	1	1	0	4	8	2	0	28	2	0	0	29	0
090702_1707	1	2	12	8	1	3	5	23.6	0	36	8	2	1	1	0	1	1	0	5	8	1	0	28	1	0	0	30	0
090702_1707	1	2	12	9	5	4	3	35	0	36	8	1	1	1	0	1	1	0	5	8	1	28	0	1	24	59	0	0
090702_1707	1	2	12	10	6	4	2	33.6	0	36	8	1	1	1	0	1	1	0	4	8	2	21	0	2	15	49	0	0	5		0	0	0
090702_1707	1	2	12	11	7	4	2	32.4	0	36	8	1	2	2	0	1	1	0	3	8	3	28	0	3	24	59	0	0	1	1	1	1	1
090702_1707	1	2	12	12	8	4	1.6	26.8	1	36	8	1	2	0	0	0	0	0	6	8	4	26	0	4	0	0	0	56	1	1	1	1	1
090702_1707	1	2	12	13	8	4	1.6	17.2	1	36	8	2	2	0	0	0	0	0	6	8	4	0	20	4	0	0	0	60
090702_1707	1	2	12	14	7	4	2	26.8	0	36	8	2	2	2	0	1	1	0	3	8	3	0	28	3	0	0	29	0
090702_1707	1	2	12	15	6	4	6	29.6	0	36	8	2	1	1	0	1	1	0	4	8	2	0	14	2	0	0	21	0
090702_1707	1	2	12	16	5	4	5	24.2	0	36	8	2	1	1	0	1	1	0	5	8	1	0	28	1	0	0	25	0
090702_1707	1	2	13	1	1	3	1.6	43.2	1	36	8	1	1	0	0	0	0	0	6	8	1	28	0	1	0	0	0	60	5	5	0	0	0
090702_1707	1	2	13	2	2	3	3	42	0	36	8	1	1	1	0	1	1	0	5	8	2	24	0	2	20	60	0	0	1	1	1	1	1
090702_1707	1	2	13	3	3	3	1.6	33.4	1	36	8	1	2	0	0	0	0	0	7	8	3	29	0	3	0	0	0	60	1	1	1	1	1
090702_1707	1	2	13	4	4	3	2	43	0	36	8	1	2	2	0	1	1	0	3	8	4	28	0	4	28	60	0	0	2	2	2	2	1
090702_1707	1	2	13	5	1	3	1.6	14.8	1	36	8	2	1	0	0	0	0	0	6	8	1	0	26	1	0	0	0	60
090702_1707	1	2	13	6	2	3	5	42	0	36	8	2	1	1	0	1	1	0	5	8	2	0	25	2	0	0	30	0
090702_1707	1	2	13	7	3	3	1.6	13.2	1	36	8	2	2	0	0	0	0	0	7	8	3	0	28	3	0	0	0	60
090702_1707	1	2	13	8	4	3	2	25.6	0	36	8	2	2	2	0	1	1	0	3	8	4	0	29	4	0	0	24	0
090702_1707	1	2	13	9	5	4	4	39	0	36	8	1	1	1	0	1	1	0	6	8	1	27	0	1	20	60	0	0
090702_1707	1	2	13	10	6	4	1.6	35.2	1	36	8	1	1	0	0	0	0	0	5	8	2	27	0	2	0	0	0	60	5		0	0	0
090702_1707	1	2	13	11	7	4	1.6	34	1	36	8	1	2	0	0	0	0	0	7	8	3	27	0	3	0	0	0	60	1	1	1	1	1
090702_1707	1	2	13	12	8	4	1.6	28.4	1	36	8	1	2	0	0	0	0	0	3	8	4	23	0	4	0	0	0	54	1	1	1	1	1
090702_1707	1	2	13	13	5	4	4	21.2	0	36	8	2	1	1	0	1	1	0	6	8	1	0	24	1	0	0	30	0
090702_1707	1	2	13	14	6	4	1.6	28.4	1	36	8	2	1	0	0	0	0	0	5	8	2	0	25	2	0	0	0	60
090702_1707	1	2	13	15	7	4	1.6	31.2	1	36	8	2	2	0	0	0	0	0	7	8	3	0	28	3	0	0	0	60
090702_1707	1	2	13	16	8	4	1.6	25.8	1	36	8	2	2	0	0	0	0	0	3	8	4	0	25	4	0	0	0	56
090702_1707	1	2	14	1	1	3	2	45.2	0	36	8	1	1	2	0	1	1	1	3	8	1	29	0	1	28	58	0	0	5	5	0	0	0
090702_1707	1	2	14	2	2	3	1.6	43.6	1	36	8	1	1	0	0	0	0	0	7	8	2	27	0	2	0	0	0	56	1	1	1	1	1
090702_1707	1	2	14	3	3	3	2	35.4	0	36	8	1	2	2	0	1	1	0	4	8	3	30	0	3	28	58	0	0	1	1	1	1	1
090702_1707	1	2	14	4	4	3	3	46	0	36	8	1	1	1	0	1	1	0	5	8	4	30	0	4	27	60	0	0	2	2	2	2	1
090702_1707	1	2	14	5	2	3	1.6	16.4	1	36	8	2	1	0	0	0	0	0	7	8	2	0	27	2	0	0	0	60
090702_1707	1	2	14	6	1	3	2	44	0	36	8	2	1	2	0	1	1	1	3	8	1	0	27	1	0	0	26	0
090702_1707	1	2	14	7	4	3	5	18.2	0	36	8	2	1	1	0	1	1	0	5	8	4	0	28	4	0	0	30	0
090702_1707	1	2	14	8	3	3	2	27.6	0	36	8	2	2	2	0	1	1	0	4	8	3	0	29	3	0	0	28	0
090702_1707	1	2	14	9	5	4	2	41	0	36	8	1	1	2	0	1	1	1	3	8	1	27	0	1	21	58	0	0
090702_1707	1	2	14	10	6	4	5	40.2	0	36	8	1	1	1	0	1	1	0	7	8	2	29	0	2	23	56	0	0	5		0	0	0
090702_1707	1	2	14	11	7	4	1.6	35.6	1	36	8	1	2	0	0	0	0	0	4	8	3	27	0	3	0	0	0	60	1	1	1	1	1
090702_1707	1	2	14	12	8	4	1.6	30	1	36	8	1	1	0	0	0	0	0	5	8	4	29	0	4	0	0	0	55	1	1	1	1	1
090702_1707	1	2	14	13	6	4	3	24.2	0	36	8	2	1	1	0	1	1	0	7	8	2	0	28	2	0	0	28	0
090702_1707	1	2	14	14	5	4	2	30.4	0	36	8	2	1	2	0	1	1	1	3	8	1	0	28	1	0	0	30	0
090702_1707	1	2	14	15	8	4	1.6	32.8	1	36	8	2	1	0	0	0	0	0	5	8	4	0	23	4	0	0	0	58
090702_1707	1	2	14	16	7	4	1.6	27.4	1	36	8	2	2	0	0	0	0	0	4	8	3	0	24	3	0	0	0	43
090702_1707	1	2	15	1	1	3	1.6	46.8	1	36	8	1	2	0	0	0	0	0	7	8	1	30	0	1	0	0	0	60	5	5	0	0	0
090702_1707	1	2	15	2	2	3	2	45.6	0	36	8	1	2	2	0	1	1	0	3	8	2	27	0	2	28	56	0	0	1	1	1	1	1
090702_1707	1	2	15	3	3	3	2	37.4	0	36	8	1	2	2	0	1	1	0	6	8	3	21	0	3	26	58	0	0	1	1	1	1	1
090702_1707	1	2	15	4	4	3	2	48	0	36	8	1	1	2	0	1	1	1	4	8	4	29	0	4	25	60	0	0	2	2	2	2	1
090702_1707	1	2	15	5	3	3	2	18.4	0	36	8	2	2	2	0	1	1	0	6	8	3	0	18	3	0	0	16	0
090702_1707	1	2	15	6	4	3	2	46	0	36	8	2	1	2	0	1	1	1	4	8	4	0	28	4	0	0	30	0
090702_1707	1	2	15	7	1	3	1.6	19.8	1	36	8	2	2	0	0	0	0	0	7	8	1	0	28	1	0	0	0	60
090702_1707	1	2	15	8	2	3	2	29.6	0	36	8	2	2	2	0	1	1	0	3	8	2	0	28	2	0	0	30	0
090702_1707	1	2	15	9	5	4	1.6	42.6	1	36	8	1	2	0	0	0	0	0	7	8	1	29	0	1	0	0	0	58
090702_1707	1	2	15	10	6	4	1.6	41.8	1	36	8	1	2	0	0	0	0	0	3	8	2	27	0	2	0	0	0	60	5		0	0	0
090702_1707	1	2	15	11	7	4	4	39.6	0	36	8	1	2	1	0	1	0	0	6	8	3	26	0	3	24	60	0	0	1	1	1	1	1
090702_1707	1	2	15	12	8	4	2	32	0	36	8	1	1	1	0	1	1	0	4	8	4	25	0	4	10	51	0	0	1	1	1	1	1
090702_1707	1	2	15	13	7	4	-6	18.2	0	36	8	2	2	1	0	1	0	0	6	8	3	0	27	3	0	0	28	0
090702_1707	1	2	15	14	8	4	6	36.4	0	36	8	2	1	1	0	1	1	0	4	8	4	0	26	4	0	0	21	0
090702_1707	1	2	15	15	5	4	1.6	34.4	1	36	8	2	2	0	0	0	0	0	7	8	1	0	27	1	0	0	0	60
090702_1707	1	2	15	16	6	4	1.6	29	1	36	8	2	2	0	0	0	0	0	3	8	2	0	25	2	0	0	0	58
090702_1707	1	2	16	1	1	3	2	48.8	0	36	8	1	2	2	0	1	1	0	4	8	1	29	0	1	26	60	0	0	5	5	0	0	0
090702_1707	1	2	16	2	2	3	4	49.6	0	36	8	1	2	1	0	1	0	0	6	8	2	15	0	2	21	56	0	0	1	1	1	1	1
090702_1707	1	2	16	3	3	3	3	40.4	0	36	8	1	1	1	0	1	1	0	5	8	3	29	0	3	28	56	0	0	1	1	1	1	1
090702_1707	1	2	16	4	4	3	1.6	49.6	1	36	8	1	1	0	0	0	0	0	7	8	4	30	0	4	0	0	0	58	2	2	2	2	1
090702_1707	1	2	16	5	4	3	1.6	20	1	36	8	2	1	0	0	0	0	0	7	8	4	0	27	4	0	0	0	55
090702_1707	1	2	16	6	3	3	5	51	0	36	8	2	1	1	0	1	1	0	5	8	3	0	27	3	0	0	29	0
090702_1707	1	2	16	7	2	3	-6	13.8	0	36	8	2	2	1	0	1	0	0	6	8	2	0	28	2	0	0	28	0
090702_1707	1	2	16	8	1	3	2	31.6	0	36	8	2	2	2	0	1	1	0	4	8	1	0	28	1	0	0	30	0
090702_1707	1	2	16	9	5	4	1.6	44.2	1	36	8	1	2	0	0	0	0	0	4	8	1	27	0	1	0	0	0	59
090702_1707	1	2	16	10	6	4	1.6	43.4	1	36	8	1	2	0	0	0	0	0	6	8	2	30	0	2	0	0	0	59	5		0	0	0
090702_1707	1	2	16	11	7	4	1.6	41.2	1	36	8	1	1	0	0	0	0	0	5	8	3	28	0	3	0	0	0	60	1	1	1	1	1
090702_1707	1	2	16	12	8	4	5	37	0	36	8	1	1	1	0	1	1	0	7	8	4	28	0	4	9	53	0	0	1	1	1	1	1
090702_1707	1	2	16	13	8	4	3	21.2	0	36	8	2	1	1	0	1	1	0	7	8	4	0	24	4	0	0	29	0
090702_1707	1	2	16	14	7	4	1.6	38	1	36	8	2	1	0	0	0	0	0	5	8	3	0	27	3	0	0	0	59
090702_1707	1	2	16	15	6	4	1.6	36	1	36	8	2	2	0	0	0	0	0	6	8	2	0	27	2	0	0	0	59
090702_1707	1	2	16	16	5	4	1.6	30.6	1	36	8	2	2	0	0	0	0	0	4	8	1	0	27	1	0	0	0	59

## Sheet: Exo1_3
090703_0845	EXO_1	Session	Period	Subject	Group	Matchinggroup	Profit	TotalProfit	Participate	treatment	matchingsize	type	property	action	price	interaction	sufficient	overtreatment	price[1]	price[2]	Preisgruppe	TimeOKStage1AplayerBekanntgabePreiseOK	TimeOKStage2BplayerOK	Eigenschaftsgruppe	TimeOKStage3AplayerOK	TimeOKProfitOK	TimeOKProfit2OK	TimeOKProfit3OK
090703_0845	1	3	1	1	1	5	2	8	0	36	8	1	2	2	0	1	1	0	5	8	1	19	0	1	1	46	0	0	2	2	2	2	1
090703_0845	1	3	1	2	2	5	5	11	0	36	8	1	1	1	0	1	1	0	7	8	2	27	0	2	26	58	0	0	12	12	0	2	0
090703_0845	1	3	1	3	3	5	2	8	0	36	8	1	2	2	0	1	1	0	6	8	3	0	0	3	6	45	0	0	2	2	2	2	1
090703_0845	1	3	1	4	4	5	1.6	7.6	1	36	8	1	2	0	0	0	0	0	7	8	4	19	0	4	0	0	0	56	11	11	0	1	0
090703_0845	1	3	1	5	1	5	2	8	0	36	8	2	2	2	0	1	1	0	5	8	1	0	20	1	0	0	20	0
090703_0845	1	3	1	6	2	5	3	9	0	36	8	2	1	1	0	1	1	0	7	8	2	0	5	2	0	0	23	0
090703_0845	1	3	1	7	3	5	2	8	0	36	8	2	2	2	0	1	1	0	6	8	3	0	10	3	0	0	11	0
090703_0845	1	3	1	8	4	5	1.6	7.6	1	36	8	2	2	0	0	0	0	0	7	8	4	0	11	4	0	0	0	56
090703_0845	1	3	1	9	5	6	2	8	0	36	8	1	2	2	0	1	1	0	5	8	1	21	0	1	0	37	0	0	1	1	1	1	1
090703_0845	1	3	1	10	6	6	1.6	7.6	1	36	8	1	1	0	0	0	0	0	7	8	2	18	0	2	0	0	0	56	12	12	0	2	0
090703_0845	1	3	1	11	7	6	2	8	0	36	8	1	2	2	0	1	1	0	6	8	3	9	0	3	-5	42	0	0
090703_0845	1	3	1	12	8	6	5	11	0	36	8	1	2	1	0	1	0	0	7	8	4	8	0	4	-9	45	0	0
090703_0845	1	3	1	13	5	6	2	8	0	36	8	2	2	2	0	1	1	0	5	8	1	0	-5	1	0	0	0	0
090703_0845	1	3	1	14	6	6	1.6	7.6	1	36	8	2	1	0	0	0	0	0	7	8	2	0	13	2	0	0	0	57
090703_0845	1	3	1	15	7	6	2	8	0	36	8	2	2	2	0	1	1	0	6	8	3	0	12	3	0	0	8	0
090703_0845	1	3	1	16	8	6	-7	-1	0	36	8	2	2	1	0	1	0	0	7	8	4	0	23	4	0	0	18	0
090703_0845	1	3	2	1	1	5	2	10	0	36	8	1	2	2	0	1	1	0	3	8	1	18	0	1	20	57	0	0	2	2	2	2	1
090703_0845	1	3	2	2	2	5	5	16	0	36	8	1	2	1	0	1	0	0	7	8	2	28	0	2	27	56	0	0	12	12	0	2	0
090703_0845	1	3	2	3	3	5	1.6	9.6	1	36	8	1	2	0	0	0	0	0	4	8	3	25	0	3	0	0	0	52	2	2	2	2	1
090703_0845	1	3	2	4	4	5	2	9.6	0	36	8	1	1	2	0	1	1	1	3	8	4	12	0	4	10	42	0	0	11	11	0	1	0
090703_0845	1	3	2	5	2	5	-7	1	0	36	8	2	2	1	0	1	0	0	7	8	2	0	26	2	0	0	20	0
090703_0845	1	3	2	6	1	5	2	11	0	36	8	2	2	2	0	1	1	0	3	8	1	0	24	1	0	0	21	0
090703_0845	1	3	2	7	4	5	2	10	0	36	8	2	1	2	0	1	1	1	3	8	4	0	20	4	0	0	17	0
090703_0845	1	3	2	8	3	5	1.6	9.2	1	36	8	2	2	0	0	0	0	0	4	8	3	0	9	3	0	0	0	53
090703_0845	1	3	2	9	5	6	1.6	9.6	1	36	8	1	2	0	0	0	0	0	3	8	1	27	0	1	0	0	0	59	1	1	1	1	1
090703_0845	1	3	2	10	6	6	1.6	9.2	1	36	8	1	2	0	0	0	0	0	7	8	2	29	0	2	0	0	0	59	12	12	0	2	0
090703_0845	1	3	2	11	7	6	2	10	0	36	8	1	2	1	0	1	0	0	4	8	3	3	0	3	4	41	0	0
090703_0845	1	3	2	12	8	6	2	13	0	36	8	1	1	2	0	1	1	1	3	8	4	21	0	4	-11	51	0	0
090703_0845	1	3	2	13	6	6	1.6	9.6	1	36	8	2	2	0	0	0	0	0	7	8	2	0	14	2	0	0	0	52
090703_0845	1	3	2	14	5	6	1.6	9.2	1	36	8	2	2	0	0	0	0	0	3	8	1	0	25	1	0	0	0	59
090703_0845	1	3	2	15	8	6	2	10	0	36	8	2	1	2	0	1	1	1	3	8	4	0	24	4	0	0	14	0
090703_0845	1	3	2	16	7	6	-4	-5	0	36	8	2	2	1	0	1	0	0	4	8	3	0	25	3	0	0	22	0
090703_0845	1	3	3	1	1	5	2	12	0	36	8	1	1	2	0	1	1	1	4	8	1	28	0	1	17	56	0	0	2	2	2	2	1
090703_0845	1	3	3	2	2	5	2	18	0	36	8	1	1	2	0	1	1	1	3	8	2	29	0	2	28	60	0	0	12	12	0	2	0
090703_0845	1	3	3	3	3	5	2	11.6	0	36	8	1	2	2	0	1	1	0	5	8	3	24	0	3	9	54	0	0	2	2	2	2	1
090703_0845	1	3	3	4	4	5	4	13.6	0	36	8	1	2	1	0	1	0	0	6	8	4	28	0	4	10	57	0	0	11	11	0	1	0
090703_0845	1	3	3	5	3	5	2	3	0	36	8	2	2	2	0	1	1	0	5	8	3	0	25	3	0	0	21	0
090703_0845	1	3	3	6	4	5	-6	5	0	36	8	2	2	1	0	1	0	0	6	8	4	0	28	4	0	0	24	0
090703_0845	1	3	3	7	1	5	2	12	0	36	8	2	1	2	0	1	1	1	4	8	1	0	22	1	0	0	23	0
090703_0845	1	3	3	8	2	5	2	11.2	0	36	8	2	1	2	0	1	1	1	3	8	2	0	25	2	0	0	22	0
090703_0845	1	3	3	9	5	6	2	11.6	0	36	8	1	1	1	0	1	1	0	4	8	1	29	0	1	-4	50	0	0	1	1	1	1	1
090703_0845	1	3	3	10	6	6	2	11.2	0	36	8	1	1	2	0	1	1	1	3	8	2	22	0	2	2	46	0	0	12	12	0	2	0
090703_0845	1	3	3	11	7	6	1.6	11.6	1	36	8	1	2	0	0	0	0	0	5	8	3	27	0	3	0	0	0	45
090703_0845	1	3	3	12	8	6	2	15	0	36	8	1	2	2	0	1	1	0	6	8	4	22	0	4	-8	57	0	0
090703_0845	1	3	3	13	7	6	1.6	11.2	1	36	8	2	2	0	0	0	0	0	5	8	3	0	-15	3	0	0	0	32
090703_0845	1	3	3	14	8	6	2	11.2	0	36	8	2	2	2	0	1	1	0	6	8	4	0	24	4	0	0	18	0
090703_0845	1	3	3	15	5	6	6	16	0	36	8	2	1	1	0	1	1	0	4	8	1	0	23	1	0	0	19	0
090703_0845	1	3	3	16	6	6	2	-3	0	36	8	2	1	2	0	1	1	1	3	8	2	0	25	2	0	0	25	0
090703_0845	1	3	4	1	1	5	2	14	0	36	8	1	2	2	0	1	1	0	4	8	1	29	0	1	18	58	0	0	2	2	2	2	1
090703_0845	1	3	4	2	2	5	4	22	0	36	8	1	2	1	0	1	0	0	6	8	2	29	0	2	27	59	0	0	12	12	0	2	0
090703_0845	1	3	4	3	3	5	2	13.6	0	36	8	1	1	2	0	1	1	1	3	8	3	25	0	3	21	58	0	0	2	2	2	2	1
090703_0845	1	3	4	4	4	5	2	15.6	0	36	8	1	1	1	0	1	1	0	4	8	4	25	0	4	14	55	0	0	11	11	0	1	0
090703_0845	1	3	4	5	4	5	6	9	0	36	8	2	1	1	0	1	1	0	4	8	4	0	25	4	0	0	24	0
090703_0845	1	3	4	6	3	5	2	7	0	36	8	2	1	2	0	1	1	1	3	8	3	0	21	3	0	0	21	0
090703_0845	1	3	4	7	2	5	-6	6	0	36	8	2	2	1	0	1	0	0	6	8	2	0	17	2	0	0	0	0
090703_0845	1	3	4	8	1	5	2	13.2	0	36	8	2	2	2	0	1	1	0	4	8	1	0	25	1	0	0	25	0
090703_0845	1	3	4	9	5	6	2	13.6	0	36	8	1	2	2	0	1	1	0	4	8	1	29	0	1	24	57	0	0	1	1	1	1	1
090703_0845	1	3	4	10	6	6	1.6	12.8	1	36	8	1	2	0	0	0	0	0	6	8	2	29	0	2	0	0	0	60	12	12	0	2	0
090703_0845	1	3	4	11	7	6	1.6	13.2	1	36	8	1	1	0	0	0	0	0	3	8	3	26	0	3	0	0	0	55
090703_0845	1	3	4	12	8	6	2	17	0	36	8	1	1	2	0	1	1	1	4	8	4	17	0	4	3	47	0	0
090703_0845	1	3	4	13	8	6	2	13.2	0	36	8	2	1	2	0	1	1	1	4	8	4	0	14	4	0	0	7	0
090703_0845	1	3	4	14	7	6	1.6	12.8	1	36	8	2	1	0	0	0	0	0	3	8	3	0	25	3	0	0	0	59
090703_0845	1	3	4	15	6	6	1.6	17.6	1	36	8	2	2	0	0	0	0	0	6	8	2	0	25	2	0	0	0	56
090703_0845	1	3	4	16	5	6	2	-1	0	36	8	2	2	2	0	1	1	0	4	8	1	0	26	1	0	0	23	0
090703_0845	1	3	5	1	1	5	1.6	15.6	1	36	8	1	2	0	0	0	0	0	7	8	1	28	0	1	0	0	0	56	2	2	2	2	1
090703_0845	1	3	5	2	2	5	1.6	23.6	1	36	8	1	1	0	0	0	0	0	5	8	2	28	0	2	0	0	0	60	12	12	0	2	0
090703_0845	1	3	5	3	3	5	2	15.6	0	36	8	1	2	2	0	1	1	0	4	8	3	25	0	3	27	56	0	0	2	2	2	2	1
090703_0845	1	3	5	4	4	5	2	17.6	0	36	8	1	1	2	0	1	1	1	3	8	4	26	0	4	26	59	0	0	11	11	0	1	0
090703_0845	1	3	5	5	1	5	1.6	10.6	1	36	8	2	2	0	0	0	0	0	7	8	1	0	28	1	0	0	0	57
090703_0845	1	3	5	6	2	5	1.6	8.6	1	36	8	2	1	0	0	0	0	0	5	8	2	0	28	2	0	0	0	60
090703_0845	1	3	5	7	3	5	2	8	0	36	8	2	2	2	0	1	1	0	4	8	3	0	21	3	0	0	24	0
090703_0845	1	3	5	8	4	5	2	15.2	0	36	8	2	1	2	0	1	1	1	3	8	4	0	23	4	0	0	28	0
090703_0845	1	3	5	9	5	6	1.6	15.2	1	36	8	1	2	0	0	0	0	0	7	8	1	30	0	1	0	0	0	58	1	1	1	1	1
090703_0845	1	3	5	10	6	6	3	15.8	0	36	8	1	1	1	0	1	1	0	5	8	2	26	0	2	17	57	0	0	12	12	0	2	0
090703_0845	1	3	5	11	7	6	2	15.2	0	36	8	1	2	2	0	1	1	0	4	8	3	16	0	3	-2	47	0	0
090703_0845	1	3	5	12	8	6	2	19	0	36	8	1	1	2	0	1	1	1	3	8	4	22	0	4	19	52	0	0
090703_0845	1	3	5	13	5	6	1.6	14.8	1	36	8	2	2	0	0	0	0	0	7	8	1	0	-5	1	0	0	0	53
090703_0845	1	3	5	14	6	6	5	17.8	0	36	8	2	1	1	0	1	1	0	5	8	2	0	24	2	0	0	21	0
090703_0845	1	3	5	15	7	6	2	19.6	0	36	8	2	2	2	0	1	1	0	4	8	3	0	27	3	0	0	22	0
090703_0845	1	3	5	16	8	6	2	1	0	36	8	2	1	2	0	1	1	1	3	8	4	0	26	4	0	0	24	0
090703_0845	1	3	6	1	1	5	3	18.6	0	36	8	1	1	1	0	1	1	0	5	8	1	28	0	1	18	59	0	0	2	2	2	2	1
090703_0845	1	3	6	2	2	5	2	25.6	0	36	8	1	1	2	0	1	1	1	4	8	2	29	0	2	24	59	0	0	12	12	0	2	0
090703_0845	1	3	6	3	3	5	1.6	17.2	1	36	8	1	1	0	0	0	0	0	5	8	3	27	0	3	0	0	0	59	2	2	2	2	1
090703_0845	1	3	6	4	4	5	1.6	19.2	1	36	8	1	2	0	0	0	0	0	7	8	4	24	0	4	0	0	0	59	11	11	0	1	0
090703_0845	1	3	6	5	2	5	2	12.6	0	36	8	2	1	2	0	1	1	1	4	8	2	0	26	2	0	0	28	0
090703_0845	1	3	6	6	1	5	5	13.6	0	36	8	2	1	1	0	1	1	0	5	8	1	0	29	1	0	0	27	0
090703_0845	1	3	6	7	4	5	1.6	9.6	1	36	8	2	2	0	0	0	0	0	7	8	4	0	23	4	0	0	0	56
090703_0845	1	3	6	8	3	5	1.6	16.8	1	36	8	2	1	0	0	0	0	0	5	8	3	0	23	3	0	0	0	59
090703_0845	1	3	6	9	5	6	1.6	16.8	1	36	8	1	1	0	0	0	0	0	5	8	1	29	0	1	0	0	0	59	1	1	1	1	1
090703_0845	1	3	6	10	6	6	2	17.8	0	36	8	1	1	2	0	1	1	1	4	8	2	24	0	2	8	53	0	0	12	12	0	2	0
090703_0845	1	3	6	11	7	6	2	17.2	0	36	8	1	1	2	0	1	1	1	5	8	3	25	0	3	-2	51	0	0
090703_0845	1	3	6	12	8	6	2	21	0	36	8	1	2	2	0	1	1	0	7	8	4	26	0	4	5	56	0	0
090703_0845	1	3	6	13	6	6	2	16.8	0	36	8	2	1	2	0	1	1	1	4	8	2	0	26	2	0	0	15	0
090703_0845	1	3	6	14	5	6	1.6	19.4	1	36	8	2	1	0	0	0	0	0	5	8	1	0	21	1	0	0	0	59
090703_0845	1	3	6	15	8	6	2	21.6	0	36	8	2	2	2	0	1	1	0	7	8	4	0	25	4	0	0	22	0
090703_0845	1	3	6	16	7	6	2	3	0	36	8	2	1	2	0	1	1	1	5	8	3	0	27	3	0	0	16	0
090703_0845	1	3	7	1	1	5	1.6	20.2	1	36	8	1	2	0	0	0	0	0	5	8	1	29	0	1	0	0	0	59	2	2	2	2	1
090703_0845	1	3	7	2	2	5	4	29.6	0	36	8	1	1	1	0	1	1	0	6	8	2	29	0	2	28	59	0	0	12	12	0	2	0
090703_0845	1	3	7	3	3	5	2	19.2	0	36	8	1	1	2	0	1	1	1	3	8	3	26	0	3	20	59	0	0	2	2	2	2	1
090703_0845	1	3	7	4	4	5	1.6	20.8	1	36	8	1	2	0	0	0	0	0	7	8	4	23	0	4	0	0	0	58	11	11	0	1	0
090703_0845	1	3	7	5	3	5	2	14.6	0	36	8	2	1	2	0	1	1	1	3	8	3	0	27	3	0	0	27	0
090703_0845	1	3	7	6	4	5	1.6	15.2	1	36	8	2	2	0	0	0	0	0	7	8	4	0	26	4	0	0	0	60
090703_0845	1	3	7	7	1	5	1.6	11.2	1	36	8	2	2	0	0	0	0	0	5	8	1	0	22	1	0	0	0	60
090703_0845	1	3	7	8	2	5	4	20.8	0	36	8	2	1	1	0	1	1	0	6	8	2	0	26	2	0	0	27	0
090703_0845	1	3	7	9	5	6	2	18.8	0	36	8	1	2	2	0	1	1	0	5	8	1	29	0	1	13	59	0	0	1	1	1	1	1
090703_0845	1	3	7	10	6	6	4	21.8	0	36	8	1	1	1	0	1	1	0	6	8	2	28	0	2	19	59	0	0	12	12	0	2	0
090703_0845	1	3	7	11	7	6	1	18.2	0	36	8	1	1	1	0	1	1	0	3	8	3	28	0	3	23	54	0	0
090703_0845	1	3	7	12	8	6	5	26	0	36	8	1	2	1	0	1	0	0	7	8	4	26	0	4	-4	49	0	0
090703_0845	1	3	7	13	7	6	7	23.8	0	36	8	2	1	1	0	1	1	0	3	8	3	0	28	3	0	0	22	0
090703_0845	1	3	7	14	8	6	-7	12.4	0	36	8	2	2	1	0	1	0	0	7	8	4	0	27	4	0	0	24	0
090703_0845	1	3	7	15	5	6	2	23.6	0	36	8	2	2	2	0	1	1	0	5	8	1	0	26	1	0	0	24	0
090703_0845	1	3	7	16	6	6	4	7	0	36	8	2	1	1	0	1	1	0	6	8	2	0	26	2	0	0	25	0
090703_0845	1	3	8	1	1	5	5	25.2	0	36	8	1	1	1	0	1	1	0	7	8	1	29	0	1	23	59	0	0	2	2	2	2	1
090703_0845	1	3	8	2	2	5	2	31.6	0	36	8	1	1	2	0	1	1	1	3	8	2	30	0	2	27	59	0	0	12	12	0	2	0
090703_0845	1	3	8	3	3	5	2	21.2	0	36	8	1	2	2	0	1	1	0	5	8	3	27	0	3	19	60	0	0	2	2	2	2	1
090703_0845	1	3	8	4	4	5	2	22.8	0	36	8	1	2	2	0	1	1	0	4	8	4	27	0	4	17	58	0	0	11	11	0	1	0
090703_0845	1	3	8	5	4	5	2	16.6	0	36	8	2	2	2	0	1	1	0	4	8	4	0	29	4	0	0	24	0
090703_0845	1	3	8	6	3	5	2	17.2	0	36	8	2	2	2	0	1	1	0	5	8	3	0	7	3	0	0	29	0
090703_0845	1	3	8	7	2	5	2	13.2	0	36	8	2	1	2	0	1	1	1	3	8	2	0	27	2	0	0	24	0
090703_0845	1	3	8	8	1	5	3	23.8	0	36	8	2	1	1	0	1	1	0	7	8	1	0	27	1	0	0	27	0
090703_0845	1	3	8	9	5	6	5	23.8	0	36	8	1	1	1	0	1	1	0	7	8	1	30	0	1	24	57	0	0	1	1	1	1	1
090703_0845	1	3	8	10	6	6	2	23.8	0	36	8	1	1	2	0	1	1	1	3	8	2	27	0	2	23	59	0	0	12	12	0	2	0
090703_0845	1	3	8	11	7	6	1.6	19.8	1	36	8	1	2	0	0	0	0	0	5	8	3	29	0	3	0	0	0	54
090703_0845	1	3	8	12	8	6	1.6	27.6	1	36	8	1	2	0	0	0	0	0	4	8	4	29	0	4	0	0	0	57
090703_0845	1	3	8	13	8	6	1.6	25.4	1	36	8	2	2	0	0	0	0	0	4	8	4	0	27	4	0	0	0	60
090703_0845	1	3	8	14	7	6	1.6	14	1	36	8	2	2	0	0	0	0	0	5	8	3	0	27	3	0	0	0	59
090703_0845	1	3	8	15	6	6	2	25.6	0	36	8	2	1	2	0	1	1	1	3	8	2	0	29	2	0	0	22	0
090703_0845	1	3	8	16	5	6	3	10	0	36	8	2	1	1	0	1	1	0	7	8	1	0	26	1	0	0	24	0
090703_0845	1	3	9	1	1	5	2	27.2	0	36	8	1	2	2	0	1	1	0	3	8	1	29	0	1	23	60	0	0	2	2	2	2	1
090703_0845	1	3	9	2	2	5	2	33.6	0	36	8	1	2	2	0	1	1	0	4	8	2	29	0	2	27	60	0	0	12	12	0	2	0
090703_0845	1	3	9	3	3	5	1.6	22.8	1	36	8	1	1	0	0	0	0	0	6	8	3	26	0	3	0	0	0	60	2	2	2	2	1
090703_0845	1	3	9	4	4	5	3	25.8	0	36	8	1	2	1	0	1	0	0	5	8	4	25	0	4	25	60	0	0	11	11	0	1	0
090703_0845	1	3	9	5	1	5	2	18.6	0	36	8	2	2	2	0	1	1	0	3	8	1	0	29	1	0	0	27	0
090703_0845	1	3	9	6	2	5	2	19.2	0	36	8	2	2	2	0	1	1	0	4	8	2	0	29	2	0	0	30	0
090703_0845	1	3	9	7	3	5	1.6	14.8	1	36	8	2	1	0	0	0	0	0	6	8	3	0	25	3	0	0	0	60
090703_0845	1	3	9	8	4	5	-5	18.8	0	36	8	2	2	1	0	1	0	0	5	8	4	0	25	4	0	0	27	0
090703_0845	1	3	9	9	5	6	2	25.8	0	36	8	1	2	2	0	1	1	0	3	8	1	29	0	1	23	60	0	0	1	1	1	1	1
090703_0845	1	3	9	10	6	6	1.6	25.4	1	36	8	1	2	0	0	0	0	0	4	8	2	29	0	2	0	0	0	60	12	12	0	2	0
090703_0845	1	3	9	11	7	6	2	21.8	0	36	8	1	1	2	0	1	1	1	6	8	3	29	0	3	27	26	0	0
090703_0845	1	3	9	12	8	6	3	30.6	0	36	8	1	2	1	0	1	0	0	5	8	4	29	0	4	17	60	0	0
090703_0845	1	3	9	13	5	6	2	27.4	0	36	8	2	2	2	0	1	1	0	3	8	1	0	29	1	0	0	30	0
090703_0845	1	3	9	14	6	6	1.6	15.6	1	36	8	2	2	0	0	0	0	0	4	8	2	0	25	2	0	0	0	60
090703_0845	1	3	9	15	7	6	2	27.6	0	36	8	2	1	2	0	1	1	1	6	8	3	0	29	3	0	0	24	0
090703_0845	1	3	9	16	8	6	-5	5	0	36	8	2	2	1	0	1	0	0	5	8	4	0	22	4	0	0	24	0
090703_0845	1	3	10	1	1	5	1.6	28.8	1	36	8	1	1	0	0	0	0	0	4	8	1	26	0	1	0	0	0	59	2	2	2	2	1
090703_0845	1	3	10	2	2	5	3	36.6	0	36	8	1	2	1	0	1	0	0	5	8	2	30	0	2	28	59	0	0	12	12	0	2	0
090703_0845	1	3	10	3	3	5	1.6	24.4	1	36	8	1	1	0	0	0	0	0	7	8	3	27	0	3	0	0	0	60	2	2	2	2	1
090703_0845	1	3	10	4	4	5	1.6	27.4	1	36	8	1	1	0	0	0	0	0	6	8	4	28	0	4	0	0	0	60	11	11	0	1	0
090703_0845	1	3	10	5	2	5	-5	13.6	0	36	8	2	2	1	0	1	0	0	5	8	2	0	24	2	0	0	26	0
090703_0845	1	3	10	6	1	5	1.6	20.8	1	36	8	2	1	0	0	0	0	0	4	8	1	0	26	1	0	0	0	58
090703_0845	1	3	10	7	4	5	1.6	16.4	1	36	8	2	1	0	0	0	0	0	6	8	4	0	25	4	0	0	0	57
090703_0845	1	3	10	8	3	5	1.6	20.4	1	36	8	2	1	0	0	0	0	0	7	8	3	0	28	3	0	0	0	59
090703_0845	1	3	10	9	5	6	2	27.8	0	36	8	1	1	1	0	1	1	0	4	8	1	29	0	1	27	59	0	0	1	1	1	1	1
090703_0845	1	3	10	10	6	6	1.6	27	1	36	8	1	2	0	0	0	0	0	5	8	2	24	0	2	0	0	0	60	12	12	0	2	0
090703_0845	1	3	10	11	7	6	5	26.8	0	36	8	1	1	1	0	1	1	0	7	8	3	29	0	3	7	54	0	0
090703_0845	1	3	10	12	8	6	4	34.6	0	36	8	1	1	1	0	1	1	0	6	8	4	25	0	4	22	56	0	0
090703_0845	1	3	10	13	6	6	1.6	29	1	36	8	2	2	0	0	0	0	0	5	8	2	0	1	2	0	0	0	60
090703_0845	1	3	10	14	5	6	6	21.6	0	36	8	2	1	1	0	1	1	0	4	8	1	0	25	1	0	0	16	0
090703_0845	1	3	10	15	8	6	4	31.6	0	36	8	2	1	1	0	1	1	0	6	8	4	0	27	4	0	0	18	0
090703_0845	1	3	10	16	7	6	3	8	0	36	8	2	1	1	0	1	1	0	7	8	3	0	24	3	0	0	21	0
090703_0845	1	3	11	1	1	5	1.6	30.4	1	36	8	1	2	0	0	0	0	0	6	8	1	28	0	1	0	0	0	59	2	2	2	2	1
090703_0845	1	3	11	2	2	5	5	41.6	0	36	8	1	2	1	0	1	0	0	7	8	2	30	0	2	28	99999	0	0	12	12	0	2	0
090703_0845	1	3	11	3	3	5	2	26.4	0	36	8	1	1	2	0	1	1	1	4	8	3	28	0	3	18	56	0	0	2	2	2	2	1
090703_0845	1	3	11	4	4	5	2	29.4	0	36	8	1	1	2	0	1	1	1	3	8	4	28	0	4	17	59	0	0	11	11	0	1	0
090703_0845	1	3	11	5	3	5	2	15.6	0	36	8	2	1	2	0	1	1	1	4	8	3	0	28	3	0	0	26	0
090703_0845	1	3	11	6	4	5	2	22.8	0	36	8	2	1	2	0	1	1	1	3	8	4	0	28	4	0	0	29	0
090703_0845	1	3	11	7	1	5	1.6	18	1	36	8	2	2	0	0	0	0	0	6	8	1	0	28	1	0	0	0	58
090703_0845	1	3	11	8	2	5	-7	13.4	0	36	8	2	2	1	0	1	0	0	7	8	2	0	25	2	0	0	29	0
090703_0845	1	3	11	9	5	6	4	31.8	0	36	8	1	2	1	0	1	0	0	6	8	1	29	0	1	5	59	0	0	1	1	1	1	1
090703_0845	1	3	11	10	6	6	5	32	0	36	8	1	2	1	0	1	0	0	7	8	2	28	0	2	20	58	0	0	12	12	0	2	0
090703_0845	1	3	11	11	7	6	2	28.8	0	36	8	1	1	2	0	1	1	1	4	8	3	28	0	3	7	56	0	0
090703_0845	1	3	11	12	8	6	1.6	36.2	1	36	8	1	1	0	0	0	0	0	3	8	4	14	0	4	0	0	0	58
090703_0845	1	3	11	13	7	6	2	31	0	36	8	2	1	2	0	1	1	1	4	8	3	0	28	3	0	0	26	0
090703_0845	1	3	11	14	8	6	1.6	23.2	1	36	8	2	1	0	0	0	0	0	3	8	4	0	22	4	0	0	0	59
090703_0845	1	3	11	15	5	6	-6	25.6	0	36	8	2	2	1	0	1	0	0	6	8	1	0	24	1	0	0	20	0
090703_0845	1	3	11	16	6	6	-7	1	0	36	8	2	2	1	0	1	0	0	7	8	2	0	21	2	0	0	25	0
090703_0845	1	3	12	1	1	5	1.6	32	1	36	8	1	1	0	0	0	0	0	5	8	1	30	0	1	0	0	0	99999	2	2	2	2	1
090703_0845	1	3	12	2	2	5	2	43.6	0	36	8	1	1	2	0	1	1	1	4	8	2	30	0	2	29	99999	0	0	12	12	0	2	0
090703_0845	1	3	12	3	3	5	2	28.4	0	36	8	1	2	2	0	1	1	0	3	8	3	26	0	3	24	59	0	0	2	2	2	2	1
090703_0845	1	3	12	4	4	5	4	33.4	0	36	8	1	2	1	0	1	0	0	6	8	4	28	0	4	28	60	0	0	11	11	0	1	0
090703_0845	1	3	12	5	4	5	-6	9.6	0	36	8	2	2	1	0	1	0	0	6	8	4	0	23	4	0	0	26	0
090703_0845	1	3	12	6	3	5	2	24.8	0	36	8	2	2	2	0	1	1	0	3	8	3	0	29	3	0	0	30	0
090703_0845	1	3	12	7	2	5	2	20	0	36	8	2	1	2	0	1	1	1	4	8	2	0	24	2	0	0	26	0
090703_0845	1	3	12	8	1	5	1.6	15	1	36	8	2	1	0	0	0	0	0	5	8	1	0	29	1	0	0	0	56
090703_0845	1	3	12	9	5	6	3	34.8	0	36	8	1	1	1	0	1	1	0	5	8	1	29	0	1	26	58	0	0	1	1	1	1	1
090703_0845	1	3	12	10	6	6	2	34	0	36	8	1	1	2	0	1	1	1	4	8	2	26	0	2	22	60	0	0	12	12	0	2	0
090703_0845	1	3	12	11	7	6	1.6	30.4	1	36	8	1	2	0	0	0	0	0	3	8	3	27	0	3	0	0	0	54
090703_0845	1	3	12	12	8	6	4	40.2	0	36	8	1	2	1	0	1	0	0	6	8	4	29	0	4	9	57	0	0
090703_0845	1	3	12	13	8	6	-6	25	0	36	8	2	2	1	0	1	0	0	6	8	4	0	26	4	0	0	23	0
090703_0845	1	3	12	14	7	6	1.6	24.8	1	36	8	2	2	0	0	0	0	0	3	8	3	0	24	3	0	0	0	60
090703_0845	1	3	12	15	6	6	2	27.6	0	36	8	2	1	2	0	1	1	1	4	8	2	0	29	2	0	0	18	0
090703_0845	1	3	12	16	5	6	5	6	0	36	8	2	1	1	0	1	1	0	5	8	1	0	27	1	0	0	24	0
090703_0845	1	3	13	1	1	5	1.6	33.6	1	36	8	1	1	0	0	0	0	0	6	8	1	30	0	1	0	0	0	99999	2	2	2	2	1
090703_0845	1	3	13	2	2	5	1.6	45.2	1	36	8	1	1	0	0	0	0	0	5	8	2	99999	0	2	0	0	0	59	12	12	0	2	0
090703_0845	1	3	13	3	3	5	1.6	30	1	36	8	1	2	0	0	0	0	0	7	8	3	28	0	3	0	0	0	58	2	2	2	2	1
090703_0845	1	3	13	4	4	5	1.6	35	1	36	8	1	2	0	0	0	0	0	3	8	4	28	0	4	0	0	0	57	11	11	0	1	0
090703_0845	1	3	13	5	1	5	1.6	11.2	1	36	8	2	1	0	0	0	0	0	6	8	1	0	27	1	0	0	0	57
090703_0845	1	3	13	6	2	5	1.6	26.4	1	36	8	2	1	0	0	0	0	0	5	8	2	0	29	2	0	0	0	59
090703_0845	1	3	13	7	3	5	1.6	21.6	1	36	8	2	2	0	0	0	0	0	7	8	3	0	27	3	0	0	0	58
090703_0845	1	3	13	8	4	5	1.6	16.6	1	36	8	2	2	0	0	0	0	0	3	8	4	0	19	4	0	0	0	59
090703_0845	1	3	13	9	5	6	1.6	36.4	1	36	8	1	1	0	0	0	0	0	6	8	1	29	0	1	0	0	0	59	1	1	1	1	1
090703_0845	1	3	13	10	6	6	3	37	0	36	8	1	1	1	0	1	1	0	5	8	2	28	0	2	26	60	0	0	12	12	0	2	0
090703_0845	1	3	13	11	7	6	5	35.4	0	36	8	1	2	1	0	1	0	0	7	8	3	29	0	3	-4	47	0	0
090703_0845	1	3	13	12	8	6	2	42.2	0	36	8	1	2	2	0	1	1	0	3	8	4	25	0	4	26	56	0	0
090703_0845	1	3	13	13	5	6	1.6	26.6	1	36	8	2	1	0	0	0	0	0	6	8	1	0	24	1	0	0	0	55
090703_0845	1	3	13	14	6	6	5	29.8	0	36	8	2	1	1	0	1	1	0	5	8	2	0	27	2	0	0	26	0
090703_0845	1	3	13	15	7	6	-7	20.6	0	36	8	2	2	1	0	1	0	0	7	8	3	0	29	3	0	0	23	0
090703_0845	1	3	13	16	8	6	2	8	0	36	8	2	2	2	0	1	1	0	3	8	4	0	25	4	0	0	25	0
090703_0845	1	3	14	1	1	5	2	35.6	0	36	8	1	1	2	0	1	1	1	3	8	1	30	0	1	24	60	0	0	2	2	2	2	1
090703_0845	1	3	14	2	2	5	1.6	46.8	1	36	8	1	1	0	0	0	0	0	7	8	2	30	0	2	0	0	0	99999	12	12	0	2	0
090703_0845	1	3	14	3	3	5	1.6	31.6	1	36	8	1	2	0	0	0	0	0	4	8	3	26	0	3	0	0	0	57	2	2	2	2	1
090703_0845	1	3	14	4	4	5	1.6	36.6	1	36	8	1	1	0	0	0	0	0	5	8	4	30	0	4	0	0	0	60	11	11	0	1	0
090703_0845	1	3	14	5	2	5	1.6	12.8	1	36	8	2	1	0	0	0	0	0	7	8	2	0	27	2	0	0	0	60
090703_0845	1	3	14	6	1	5	2	28.4	0	36	8	2	1	2	0	1	1	1	3	8	1	0	29	1	0	0	30	0
090703_0845	1	3	14	7	4	5	1.6	23.2	1	36	8	2	1	0	0	0	0	0	5	8	4	0	26	4	0	0	0	99999
090703_0845	1	3	14	8	3	5	1.6	18.2	1	36	8	2	2	0	0	0	0	0	4	8	3	0	29	3	0	0	0	60
090703_0845	1	3	14	9	5	6	1.6	38	1	36	8	1	1	0	0	0	0	0	3	8	1	30	0	1	0	0	0	60	1	1	1	1	1
090703_0845	1	3	14	10	6	6	1.6	38.6	1	36	8	1	1	0	0	0	0	0	7	8	2	30	0	2	0	0	0	60	12	12	0	2	0
090703_0845	1	3	14	11	7	6	2	37.4	0	36	8	1	2	2	0	1	1	0	4	8	3	30	0	3	6	57	0	0
090703_0845	1	3	14	12	8	6	1.6	43.8	1	36	8	1	1	0	0	0	0	0	5	8	4	25	0	4	0	0	0	60
090703_0845	1	3	14	13	6	6	1.6	28.2	1	36	8	2	1	0	0	0	0	0	7	8	2	0	23	2	0	0	0	60
090703_0845	1	3	14	14	5	6	1.6	31.4	1	36	8	2	1	0	0	0	0	0	3	8	1	0	27	1	0	0	0	60
090703_0845	1	3	14	15	8	6	1.6	22.2	1	36	8	2	1	0	0	0	0	0	5	8	4	0	29	4	0	0	0	60
090703_0845	1	3	14	16	7	6	2	10	0	36	8	2	2	2	0	1	1	0	4	8	3	0	26	3	0	0	25	0
090703_0845	1	3	15	1	1	5	1.6	37.2	1	36	8	1	2	0	0	0	0	0	7	8	1	30	0	1	0	0	0	99999	2	2	2	2	1
090703_0845	1	3	15	2	2	5	1.6	48.4	1	36	8	1	2	0	0	0	0	0	3	8	2	30	0	2	0	0	0	60	12	12	0	2	0
090703_0845	1	3	15	3	3	5	2	33.6	0	36	8	1	2	2	0	1	1	0	6	8	3	28	0	3	26	59	0	0	2	2	2	2	1
090703_0845	1	3	15	4	4	5	2	38.6	0	36	8	1	1	1	0	1	1	0	4	8	4	28	0	4	22	60	0	0	11	11	0	1	0
090703_0845	1	3	15	5	3	5	2	14.8	0	36	8	2	2	2	0	1	1	0	6	8	3	0	24	3	0	0	27	0
090703_0845	1	3	15	6	4	5	6	34.4	0	36	8	2	1	1	0	1	1	0	4	8	4	0	25	4	0	0	27	0
090703_0845	1	3	15	7	1	5	1.6	24.8	1	36	8	2	2	0	0	0	0	0	7	8	1	0	28	1	0	0	0	60
090703_0845	1	3	15	8	2	5	1.6	19.8	1	36	8	2	2	0	0	0	0	0	3	8	2	0	28	2	0	0	0	58
090703_0845	1	3	15	9	5	6	1.6	39.6	1	36	8	1	2	0	0	0	0	0	7	8	1	30	0	1	0	0	0	58	1	1	1	1	1
090703_0845	1	3	15	10	6	6	2	40.6	0	36	8	1	2	2	0	1	1	0	3	8	2	30	0	2	25	60	0	0	12	12	0	2	0
090703_0845	1	3	15	11	7	6	4	41.4	0	36	8	1	2	1	0	1	0	0	6	8	3	30	0	3	4	54	0	0
090703_0845	1	3	15	12	8	6	2	45.8	0	36	8	1	1	1	0	1	1	0	4	8	4	25	0	4	-2	59	0	0
090703_0845	1	3	15	13	7	6	-6	22.2	0	36	8	2	2	1	0	1	0	0	6	8	3	0	20	3	0	0	24	0
090703_0845	1	3	15	14	8	6	6	37.4	0	36	8	2	1	1	0	1	1	0	4	8	4	0	28	4	0	0	25	0
090703_0845	1	3	15	15	5	6	1.6	23.8	1	36	8	2	2	0	0	0	0	0	7	8	1	0	30	1	0	0	0	39
090703_0845	1	3	15	16	6	6	2	12	0	36	8	2	2	2	0	1	1	0	3	8	2	0	25	2	0	0	23	0
090703_0845	1	3	16	1	1	5	1.6	38.8	1	36	8	1	2	0	0	0	0	0	4	8	1	30	0	1	0	0	0	57	2	2	2	2	1
090703_0845	1	3	16	2	2	5	1.6	50	1	36	8	1	2	0	0	0	0	0	6	8	2	29	0	2	0	0	0	60	12	12	0	2	0
090703_0845	1	3	16	3	3	5	1.6	35.2	1	36	8	1	1	0	0	0	0	0	5	8	3	30	0	3	0	0	0	47	2	2	2	2	1
090703_0845	1	3	16	4	4	5	1.6	40.2	1	36	8	1	1	0	0	0	0	0	7	8	4	28	0	4	0	0	0	60	11	11	0	1	0
090703_0845	1	3	16	5	4	5	1.6	16.4	1	36	8	2	1	0	0	0	0	0	7	8	4	0	24	4	0	0	0	60
090703_0845	1	3	16	6	3	5	1.6	36	1	36	8	2	1	0	0	0	0	0	5	8	3	0	27	3	0	0	0	60
090703_0845	1	3	16	7	2	5	1.6	26.4	1	36	8	2	2	0	0	0	0	0	6	8	2	0	11	2	0	0	0	60
090703_0845	1	3	16	8	1	5	1.6	21.4	1	36	8	2	2	0	0	0	0	0	4	8	1	0	23	1	0	0	0	55
090703_0845	1	3	16	9	5	6	2	41.6	0	36	8	1	2	2	0	1	1	0	4	8	1	27	0	1	24	58	0	0	1	1	1	1	1
090703_0845	1	3	16	10	6	6	4	44.6	0	36	8	1	2	1	0	1	0	0	6	8	2	30	0	2	25	60	0	0	12	12	0	2	0
090703_0845	1	3	16	11	7	6	1.6	43	1	36	8	1	1	0	0	0	0	0	5	8	3	28	0	3	0	0	0	40
090703_0845	1	3	16	12	8	6	1.6	47.4	1	36	8	1	1	0	0	0	0	0	7	8	4	26	0	4	0	0	0	60
090703_0845	1	3	16	13	8	6	1.6	23.8	1	36	8	2	1	0	0	0	0	0	7	8	4	0	5	4	0	0	0	56
090703_0845	1	3	16	14	7	6	1.6	39	1	36	8	2	1	0	0	0	0	0	5	8	3	0	21	3	0	0	0	57
090703_0845	1	3	16	15	6	6	-6	17.8	0	36	8	2	2	1	0	1	0	0	6	8	2	0	26	2	0	0	30	0
090703_0845	1	3	16	16	5	6	2	14	0	36	8	2	2	2	0	1	1	0	4	8	1	0	27	1	0	0	25	0

## Sheet: Exo1_4
090703_1026	EXO_1	Session	Period	Subject	Group	Matchinggroup	Profit	TotalProfit	Participate	treatment	matchingsize	type	property	action	price	interaction	sufficient	overtreatment	price[1]	price[2]	Preisgruppe	TimeOKStage1AplayerBekanntgabePreiseOK	TimeOKStage2BplayerOK	Eigenschaftsgruppe	TimeOKStage3AplayerOK	TimeOKProfitOK	TimeOKProfit2OK	TimeOKProfit3OK
090703_1026	1	4	1	1	1	7	2	8	0	36	8	1	2	2	0	1	1	0	5	8	1	23	0	1	-6	53	0	0	2	2	2	2	1
090703_1026	1	4	1	2	2	7	1.6	7.6	1	36	8	1	1	0	0	0	0	0	7	8	2	17	0	2	0	0	0	58
090703_1026	1	4	1	3	3	7	2	8	0	36	8	1	2	2	0	1	1	0	6	8	3	23	0	3	17	45	0	0	11		0	1	0
090703_1026	1	4	1	4	4	7	2	8	0	36	8	1	2	2	0	1	1	0	7	8	4	27	0	4	25	59	0	0	1	1	1	1	1
090703_1026	1	4	1	5	1	7	2	8	0	36	8	2	2	2	0	1	1	0	5	8	1	0	23	1	0	0	20	0
090703_1026	1	4	1	6	2	7	1.6	7.6	1	36	8	2	1	0	0	0	0	0	7	8	2	0	-4	2	0	0	0	53
090703_1026	1	4	1	7	3	7	2	8	0	36	8	2	2	2	0	1	1	0	6	8	3	0	14	3	0	0	15	0
090703_1026	1	4	1	8	4	7	2	8	0	36	8	2	2	2	0	1	1	0	7	8	4	0	25	4	0	0	20	0
090703_1026	1	4	1	9	5	8	2	8	0	36	8	1	2	2	0	1	1	0	5	8	1	2	0	1	12	44	0	0	2	2	2	2	1
090703_1026	1	4	1	10	6	8	5	11	0	36	8	1	1	1	0	1	1	0	7	8	2	18	0	2	16	50	0	0	11		0	1	0
090703_1026	1	4	1	11	7	8	2	8	0	36	8	1	2	2	0	1	1	0	6	8	3	18	0	3	19	31	0	0
090703_1026	1	4	1	12	8	8	1.6	7.6	1	36	8	1	2	0	0	0	0	0	7	8	4	11	0	4	0	0	0	56
090703_1026	1	4	1	13	5	8	2	8	0	36	8	2	2	2	0	1	1	0	5	8	1	0	16	1	0	0	25	0
090703_1026	1	4	1	14	6	8	3	9	0	36	8	2	1	1	0	1	1	0	7	8	2	0	20	2	0	0	20	0
090703_1026	1	4	1	15	7	8	2	8	0	36	8	2	2	2	0	1	1	0	6	8	3	0	24	3	0	0	21	0
090703_1026	1	4	1	16	8	8	1.6	7.6	1	36	8	2	2	0	0	0	0	0	7	8	4	0	21	4	0	0	0	58
090703_1026	1	4	2	1	1	7	2	10	0	36	8	1	2	2	0	1	1	0	3	8	1	27	0	1	22	47	0	-	2	2	2	2	1
090703_1026	1	4	2	2	2	7	2	9.6	0	36	8	1	2	2	0	1	1	0	7	8	2	26	0	2	2	17	0	-
090703_1026	1	4	2	3	3	7	2	10	0	36	8	1	2	1	0	1	0	0	4	8	3	21	0	3	23	43	0	-	11		0	1	0
090703_1026	1	4	2	4	4	7	2	10	0	36	8	1	1	2	0	1	1	1	3	8	4	29	0	4	23	60	0	-	1	1	1	1	1
090703_1026	1	4	2	5	2	7	2	10	0	36	8	2	2	2	0	1	1	0	7	8	2	0	23	2	0	0	28	-
090703_1026	1	4	2	6	1	7	2	9.6	0	36	8	2	2	2	0	1	1	0	3	8	1	0	17	1	0	0	21	-
090703_1026	1	4	2	7	4	7	2	10	0	36	8	2	1	2	0	1	1	1	3	8	4	0	26	4	0	0	24	-
090703_1026	1	4	2	8	3	7	-4	4	0	36	8	2	2	1	0	1	0	0	4	8	3	0	21	3	0	0	20	-
090703_1026	1	4	2	9	5	8	2	10	0	36	8	1	2	2	0	1	1	0	3	8	1	21	0	1	-15	56	0	-	2	2	2	2	1
090703_1026	1	4	2	10	6	8	2	13	0	36	8	1	2	2	0	1	1	0	7	8	2	26	0	2	11	51	0	-	11		0	1	0
090703_1026	1	4	2	11	7	8	2	10	0	36	8	1	2	1	0	1	0	0	4	8	3	27	0	3	26	46	0	-
090703_1026	1	4	2	12	8	8	2	9.6	0	36	8	1	1	2	0	1	1	1	3	8	4	6	0	4	3	45	0	-
090703_1026	1	4	2	13	6	8	2	10	0	36	8	2	2	2	0	1	1	0	7	8	2	0	23	2	0	0	24	-
090703_1026	1	4	2	14	5	8	2	11	0	36	8	2	2	2	0	1	1	0	3	8	1	0	24	1	0	0	24	-
090703_1026	1	4	2	15	8	8	2	10	0	36	8	2	1	2	0	1	1	1	3	8	4	0	21	4	0	0	24	-
090703_1026	1	4	2	16	7	8	-4	3.6	0	36	8	2	2	1	0	1	0	0	4	8	3	0	16	3	0	0	24	-
090703_1026	1	4	3	1	1	7	2	12	0	36	8	1	1	2	0	1	1	1	4	8	1	28	0	1	20	58	0	0	2	2	2	2	1
090703_1026	1	4	3	2	2	7	1.6	11.2	1	36	8	1	1	0	0	0	0	0	3	8	2	25	0	2	0	0	0	59
090703_1026	1	4	3	3	3	7	2	12	0	36	8	1	2	2	0	1	1	0	5	8	3	29	0	3	20	53	0	0	11		0	1	0
090703_1026	1	4	3	4	4	7	1.6	11.6	1	36	8	1	2	0	0	0	0	0	6	8	4	28	0	4	0	0	0	57	1	1	1	1	1
090703_1026	1	4	3	5	3	7	2	12	0	36	8	2	2	2	0	1	1	0	5	8	3	0	29	3	0	0	28	0
090703_1026	1	4	3	6	4	7	1.6	11.2	1	36	8	2	2	0	0	0	0	0	6	8	4	0	25	4	0	0	0	59
090703_1026	1	4	3	7	1	7	2	12	0	36	8	2	1	2	0	1	1	1	4	8	1	0	28	1	0	0	26	0
090703_1026	1	4	3	8	2	7	1.6	5.6	1	36	8	2	1	0	0	0	0	0	3	8	2	0	28	2	0	0	0	59
090703_1026	1	4	3	9	5	8	2	12	0	36	8	1	1	1	0	1	1	0	4	8	1	25	0	1	8	56	0	0	2	2	2	2	1
090703_1026	1	4	3	10	6	8	1.6	14.6	1	36	8	1	1	0	0	0	0	0	3	8	2	25	0	2	0	0	0	58	11		0	1	0
090703_1026	1	4	3	11	7	8	3	13	0	36	8	1	2	1	0	1	0	0	5	8	3	28	0	3	18	56	0	0
090703_1026	1	4	3	12	8	8	4	13.6	0	36	8	1	2	1	0	1	0	0	6	8	4	23	0	4	-5	56	0	0
090703_1026	1	4	3	13	7	8	-5	5	0	36	8	2	2	1	0	1	0	0	5	8	3	0	25	3	0	0	26	0
090703_1026	1	4	3	14	8	8	-6	5	0	36	8	2	2	1	0	1	0	0	6	8	4	0	26	4	0	0	26	0
090703_1026	1	4	3	15	5	8	6	16	0	36	8	2	1	1	0	1	1	0	4	8	1	0	26	1	0	0	27	0
090703_1026	1	4	3	16	6	8	1.6	5.2	1	36	8	2	1	0	0	0	0	0	3	8	2	0	28	2	0	0	0	60
090703_1026	1	4	4	1	1	7	1.6	13.6	1	36	8	1	2	0	0	0	0	0	4	8	1	26	0	1	0	0	0	59	2	2	2	2	1
090703_1026	1	4	4	2	2	7	4	15.2	0	36	8	1	2	1	0	1	0	0	6	8	2	16	0	2	3	48	0	0
090703_1026	1	4	4	3	3	7	2	14	0	36	8	1	1	2	0	1	1	1	3	8	3	21	0	3	29	55	0	0	11		0	1	0
090703_1026	1	4	4	4	4	7	2	13.6	0	36	8	1	1	1	0	1	1	0	4	8	4	30	0	4	20	57	0	0	1	1	1	1	1
090703_1026	1	4	4	5	4	7	6	18	0	36	8	2	1	1	0	1	1	0	4	8	4	0	29	4	0	0	27	0
090703_1026	1	4	4	6	3	7	2	13.2	0	36	8	2	1	2	0	1	1	1	3	8	3	0	18	3	0	0	11	0
090703_1026	1	4	4	7	2	7	-6	6	0	36	8	2	2	1	0	1	0	0	6	8	2	0	28	2	0	0	20	0
090703_1026	1	4	4	8	1	7	1.6	7.2	1	36	8	2	2	0	0	0	0	0	4	8	1	0	28	1	0	0	0	60
090703_1026	1	4	4	9	5	8	1.6	13.6	1	36	8	1	2	0	0	0	0	0	4	8	1	15	0	1	0	0	0	54	2	2	2	2	1
090703_1026	1	4	4	10	6	8	4	18.6	0	36	8	1	2	1	0	1	0	0	6	8	2	26	0	2	3	42	0	0	11		0	1	0
090703_1026	1	4	4	11	7	8	2	15	0	36	8	1	1	2	0	1	1	1	3	8	3	24	0	3	21	56	0	0
090703_1026	1	4	4	12	8	8	1.6	15.2	1	36	8	1	1	0	0	0	0	0	4	8	4	23	0	4	0	0	0	59
090703_1026	1	4	4	13	8	8	1.6	6.6	1	36	8	2	1	0	0	0	0	0	4	8	4	0	28	4	0	0	0	59
090703_1026	1	4	4	14	7	8	2	7	0	36	8	2	1	2	0	1	1	1	3	8	3	0	26	3	0	0	27	0
090703_1026	1	4	4	15	6	8	-6	10	0	36	8	2	2	1	0	1	0	0	6	8	2	0	28	2	0	0	24	0
090703_1026	1	4	4	16	5	8	1.6	6.8	1	36	8	2	2	0	0	0	0	0	4	8	1	0	26	1	0	0	0	57
090703_1026	1	4	5	1	1	7	5	18.6	0	36	8	1	2	1	0	1	0	0	7	8	1	27	0	1	20	57	0	0	2	2	2	2	1
090703_1026	1	4	5	2	2	7	1.6	16.8	1	36	8	1	1	0	0	0	0	0	5	8	2	27	0	2	0	0	0	58
090703_1026	1	4	5	3	3	7	2	16	0	36	8	1	2	2	0	1	1	0	4	8	3	27	0	3	23	52	0	0	11		0	1	0
090703_1026	1	4	5	4	4	7	2	15.6	0	36	8	1	1	2	0	1	1	1	3	8	4	27	0	4	27	60	0	0	1	1	1	1	1
090703_1026	1	4	5	5	1	7	-7	11	0	36	8	2	2	1	0	1	0	0	7	8	1	0	28	1	0	0	17	0
090703_1026	1	4	5	6	2	7	1.6	14.8	1	36	8	2	1	0	0	0	0	0	5	8	2	0	14	2	0	0	0	59
090703_1026	1	4	5	7	3	7	2	8	0	36	8	2	2	2	0	1	1	0	4	8	3	0	28	3	0	0	26	0
090703_1026	1	4	5	8	4	7	2	9.2	0	36	8	2	1	2	0	1	1	1	3	8	4	0	18	4	0	0	29	0
090703_1026	1	4	5	9	5	8	5	18.6	0	36	8	1	2	1	0	1	0	0	7	8	1	22	0	1	12	58	0	0	2	2	2	2	1
090703_1026	1	4	5	10	6	8	3	21.6	0	36	8	1	1	1	0	1	1	0	5	8	2	27	0	2	14	53	0	0	11		0	1	0
090703_1026	1	4	5	11	7	8	2	17	0	36	8	1	2	1	0	1	0	0	4	8	3	30	0	3	20	56	0	0
090703_1026	1	4	5	12	8	8	2	17.2	0	36	8	1	1	2	0	1	1	1	3	8	4	23	0	4	-6	58	0	0
090703_1026	1	4	5	13	5	8	-7	-0.4	0	36	8	2	2	1	0	1	0	0	7	8	1	0	24	1	0	0	29	0
090703_1026	1	4	5	14	6	8	5	12	0	36	8	2	1	1	0	1	1	0	5	8	2	0	27	2	0	0	28	0
090703_1026	1	4	5	15	7	8	-4	6	0	36	8	2	2	1	0	1	0	0	4	8	3	0	27	3	0	0	24	0
090703_1026	1	4	5	16	8	8	2	8.8	0	36	8	2	1	2	0	1	1	1	3	8	4	0	16	4	0	0	10	0
090703_1026	1	4	6	1	1	7	1.6	20.2	1	36	8	1	1	0	0	0	0	0	5	8	1	29	0	1	0	0	0	60	2	2	2	2	1
090703_1026	1	4	6	2	2	7	2	18.8	0	36	8	1	1	2	0	1	1	1	4	8	2	30	0	2	14	60	0	0
090703_1026	1	4	6	3	3	7	1.6	17.6	1	36	8	1	1	0	0	0	0	0	5	8	3	20	0	3	0	0	0	51	11		0	1	0
090703_1026	1	4	6	4	4	7	5	20.6	0	36	8	1	2	1	0	1	0	0	7	8	4	29	0	4	26	60	0	0	1	1	1	1	1
090703_1026	1	4	6	5	2	7	2	13	0	36	8	2	1	2	0	1	1	1	4	8	2	0	29	2	0	0	30	0
090703_1026	1	4	6	6	1	7	1.6	16.4	1	36	8	2	1	0	0	0	0	0	5	8	1	0	29	1	0	0	0	60
090703_1026	1	4	6	7	4	7	-7	1	0	36	8	2	2	1	0	1	0	0	7	8	4	0	29	4	0	0	26	0
090703_1026	1	4	6	8	3	7	1.6	10.8	1	36	8	2	1	0	0	0	0	0	5	8	3	0	14	3	0	0	0	57
090703_1026	1	4	6	9	5	8	3	21.6	0	36	8	1	1	1	0	1	1	0	5	8	1	26	0	1	4	57	0	0	2	2	2	2	1
090703_1026	1	4	6	10	6	8	1.6	23.2	1	36	8	1	1	0	0	0	0	0	4	8	2	29	0	2	0	0	0	60	11		0	1	0
090703_1026	1	4	6	11	7	8	3	20	0	36	8	1	1	1	0	1	1	0	5	8	3	29	0	3	22	60	0	0
090703_1026	1	4	6	12	8	8	2	19.2	0	36	8	1	2	2	0	1	1	0	7	8	4	24	0	4	10	54	0	0
090703_1026	1	4	6	13	6	8	1.6	1.2	1	36	8	2	1	0	0	0	0	0	4	8	2	0	29	2	0	0	0	60
090703_1026	1	4	6	14	5	8	5	17	0	36	8	2	1	1	0	1	1	0	5	8	1	0	29	1	0	0	30	0
090703_1026	1	4	6	15	8	8	2	8	0	36	8	2	2	2	0	1	1	0	7	8	4	0	29	4	0	0	30	0
090703_1026	1	4	6	16	7	8	5	13.8	0	36	8	2	1	1	0	1	1	0	5	8	3	0	16	3	0	0	15	0
090703_1026	1	4	7	1	1	7	1.6	21.8	1	36	8	1	2	0	0	0	0	0	5	8	1	30	0	1	0	0	0	60	2	2	2	2	1
090703_1026	1	4	7	2	2	7	1.6	20.4	1	36	8	1	1	0	0	0	0	0	6	8	2	30	0	2	0	0	0	59
090703_1026	1	4	7	3	3	7	2	19.6	0	36	8	1	1	2	0	1	1	1	3	8	3	28	0	3	24	54	0	0	11		0	1	0
090703_1026	1	4	7	4	4	7	1.6	22.2	1	36	8	1	2	0	0	0	0	0	7	8	4	30	0	4	0	0	0	58	1	1	1	1	1
090703_1026	1	4	7	5	3	7	2	15	0	36	8	2	1	2	0	1	1	1	3	8	3	0	28	3	0	0	29	0
090703_1026	1	4	7	6	4	7	1.6	18	1	36	8	2	2	0	0	0	0	0	7	8	4	0	28	4	0	0	0	60
090703_1026	1	4	7	7	1	7	1.6	2.6	1	36	8	2	2	0	0	0	0	0	5	8	1	0	28	1	0	0	0	56
090703_1026	1	4	7	8	2	7	1.6	12.4	1	36	8	2	1	0	0	0	0	0	6	8	2	0	21	2	0	0	0	60
090703_1026	1	4	7	9	5	8	3	24.6	0	36	8	1	2	1	0	1	0	0	5	8	1	27	0	1	15	59	0	0	2	2	2	2	1
090703_1026	1	4	7	10	6	8	1.6	24.8	1	36	8	1	1	0	0	0	0	0	6	8	2	26	0	2	0	0	0	60	11		0	1	0
090703_1026	1	4	7	11	7	8	1.6	21.6	1	36	8	1	1	0	0	0	0	0	3	8	3	30	0	3	0	0	0	58
090703_1026	1	4	7	12	8	8	5	24.2	0	36	8	1	2	1	0	1	0	0	7	8	4	28	0	4	24	58	0	0
090703_1026	1	4	7	13	7	8	1.6	2.8	1	36	8	2	1	0	0	0	0	0	3	8	3	0	29	3	0	0	0	60
090703_1026	1	4	7	14	8	8	-7	10	0	36	8	2	2	1	0	1	0	0	7	8	4	0	28	4	0	0	27	0
090703_1026	1	4	7	15	5	8	-5	3	0	36	8	2	2	1	0	1	0	0	5	8	1	0	19	1	0	0	30	0
090703_1026	1	4	7	16	6	8	1.6	15.4	1	36	8	2	1	0	0	0	0	0	6	8	2	0	22	2	0	0	0	60
090703_1026	1	4	8	1	1	7	1.6	23.4	1	36	8	1	1	0	0	0	0	0	7	8	1	25	0	1	0	0	0	60	2	2	2	2	1
090703_1026	1	4	8	2	2	7	1.6	22	1	36	8	1	1	0	0	0	0	0	3	8	2	27	0	2	0	0	0	60
090703_1026	1	4	8	3	3	7	1.6	21.2	1	36	8	1	2	0	0	0	0	0	5	8	3	27	0	3	0	0	0	52	11		0	1	0
090703_1026	1	4	8	4	4	7	2	24.2	0	36	8	1	2	2	0	1	1	0	4	8	4	30	0	4	24	59	0	0	1	1	1	1	1
090703_1026	1	4	8	5	4	7	2	17	0	36	8	2	2	2	0	1	1	0	4	8	4	0	28	4	0	0	22	0
090703_1026	1	4	8	6	3	7	1.6	19.6	1	36	8	2	2	0	0	0	0	0	5	8	3	0	28	3	0	0	0	60
090703_1026	1	4	8	7	2	7	1.6	4.2	1	36	8	2	1	0	0	0	0	0	3	8	2	0	29	2	0	0	0	60
090703_1026	1	4	8	8	1	7	1.6	14	1	36	8	2	1	0	0	0	0	0	7	8	1	0	24	1	0	0	0	60
090703_1026	1	4	8	9	5	8	1.6	26.2	1	36	8	1	1	0	0	0	0	0	7	8	1	28	0	1	0	0	0	56	2	2	2	2	1
090703_1026	1	4	8	10	6	8	2	26.8	0	36	8	1	1	2	0	1	1	1	3	8	2	28	0	2	15	60	0	0	11		0	1	0
090703_1026	1	4	8	11	7	8	3	24.6	0	36	8	1	2	1	0	1	0	0	5	8	3	29	0	3	28	57	0	0
090703_1026	1	4	8	12	8	8	1.6	25.8	1	36	8	1	2	0	0	0	0	0	4	8	4	25	0	4	0	0	0	58
090703_1026	1	4	8	13	8	8	1.6	4.4	1	36	8	2	2	0	0	0	0	0	4	8	4	0	28	4	0	0	0	60
090703_1026	1	4	8	14	7	8	-5	5	0	36	8	2	2	1	0	1	0	0	5	8	3	0	27	3	0	0	27	0
090703_1026	1	4	8	15	6	8	2	5	0	36	8	2	1	2	0	1	1	1	3	8	2	0	27	2	0	0	30	0
090703_1026	1	4	8	16	5	8	1.6	17	1	36	8	2	1	0	0	0	0	0	7	8	1	0	20	1	0	0	0	57
090703_1026	1	4	9	1	1	7	2	25.4	0	36	8	1	2	2	0	1	1	0	3	8	1	30	0	1	23	60	0	0	2	2	2	2	1
090703_1026	1	4	9	2	2	7	1.6	23.6	1	36	8	1	2	0	0	0	0	0	4	8	2	30	0	2	0	0	0	60
090703_1026	1	4	9	3	3	7	1.6	22.8	1	36	8	1	1	0	0	0	0	0	6	8	3	28	0	3	0	0	0	60	11		0	1	0
090703_1026	1	4	9	4	4	7	1.6	25.8	1	36	8	1	2	0	0	0	0	0	5	8	4	30	0	4	0	0	0	60	1	1	1	1	1
090703_1026	1	4	9	5	1	7	2	19	0	36	8	2	2	2	0	1	1	0	3	8	1	0	27	1	0	0	30	0
090703_1026	1	4	9	6	2	7	1.6	21.2	1	36	8	2	2	0	0	0	0	0	4	8	2	0	12	2	0	0	0	60
090703_1026	1	4	9	7	3	7	1.6	5.8	1	36	8	2	1	0	0	0	0	0	6	8	3	0	28	3	0	0	0	60
090703_1026	1	4	9	8	4	7	1.6	15.6	1	36	8	2	2	0	0	0	0	0	5	8	4	0	25	4	0	0	0	60
090703_1026	1	4	9	9	5	8	1.6	27.8	1	36	8	1	2	0	0	0	0	0	3	8	1	26	0	1	0	0	0	57	2	2	2	2	1
090703_1026	1	4	9	10	6	8	2	28.8	0	36	8	1	2	2	0	1	1	0	4	8	2	27	0	2	19	60	0	0	11		0	1	0
090703_1026	1	4	9	11	7	8	1.6	26.2	1	36	8	1	1	0	0	0	0	0	6	8	3	28	0	3	0	0	0	60
090703_1026	1	4	9	12	8	8	1.6	27.4	1	36	8	1	2	0	0	0	0	0	5	8	4	24	0	4	0	0	0	60
090703_1026	1	4	9	13	5	8	1.6	6	1	36	8	2	2	0	0	0	0	0	3	8	1	0	28	1	0	0	0	60
090703_1026	1	4	9	14	6	8	2	7	0	36	8	2	2	2	0	1	1	0	4	8	2	0	28	2	0	0	30	0
090703_1026	1	4	9	15	7	8	1.6	6.6	1	36	8	2	1	0	0	0	0	0	6	8	3	0	29	3	0	0	0	60
090703_1026	1	4	9	16	8	8	1.6	18.6	1	36	8	2	2	0	0	0	0	0	5	8	4	0	21	4	0	0	0	60
090703_1026	1	4	10	1	1	7	1.6	27	1	36	8	1	1	0	0	0	0	0	4	8	1	30	0	1	0	0	0	60	2	2	2	2	1
090703_1026	1	4	10	2	2	7	3	26.6	0	36	8	1	2	1	0	1	0	0	5	8	2	30	0	2	9	60	0	0
090703_1026	1	4	10	3	3	7	1.6	24.4	1	36	8	1	1	0	0	0	0	0	7	8	3	26	0	3	0	0	0	60	11		0	1	0
090703_1026	1	4	10	4	4	7	1.6	27.4	1	36	8	1	1	0	0	0	0	0	6	8	4	28	0	4	0	0	0	60	1	1	1	1	1
090703_1026	1	4	10	5	2	7	-5	14	0	36	8	2	2	1	0	1	0	0	5	8	2	0	27	2	0	0	23	0
090703_1026	1	4	10	6	1	7	1.6	22.8	1	36	8	2	1	0	0	0	0	0	4	8	1	0	28	1	0	0	0	60
090703_1026	1	4	10	7	4	7	1.6	7.4	1	36	8	2	1	0	0	0	0	0	6	8	4	0	29	4	0	0	0	60
090703_1026	1	4	10	8	3	7	1.6	17.2	1	36	8	2	1	0	0	0	0	0	7	8	3	0	25	3	0	0	0	55
090703_1026	1	4	10	9	5	8	2	29.8	0	36	8	1	1	2	0	1	1	1	4	8	1	26	0	1	23	60	0	0	2	2	2	2	1
090703_1026	1	4	10	10	6	8	1.6	30.4	1	36	8	1	2	0	0	0	0	0	5	8	2	28	0	2	0	0	0	60	11		0	1	0
090703_1026	1	4	10	11	7	8	1.6	27.8	1	36	8	1	1	0	0	0	0	0	7	8	3	25	0	3	0	0	0	60
090703_1026	1	4	10	12	8	8	1.6	29	1	36	8	1	1	0	0	0	0	0	6	8	4	27	0	4	0	0	0	60
090703_1026	1	4	10	13	6	8	1.6	7.6	1	36	8	2	2	0	0	0	0	0	5	8	2	0	28	2	0	0	0	60
090703_1026	1	4	10	14	5	8	2	9	0	36	8	2	1	2	0	1	1	1	4	8	1	0	27	1	0	0	30	0
090703_1026	1	4	10	15	8	8	1.6	8.2	1	36	8	2	1	0	0	0	0	0	6	8	4	0	29	4	0	0	0	60
090703_1026	1	4	10	16	7	8	1.6	20.2	1	36	8	2	1	0	0	0	0	0	7	8	3	0	22	3	0	0	0	60
090703_1026	1	4	11	1	1	7	1.6	28.6	1	36	8	1	2	0	0	0	0	0	6	8	1	30	0	1	0	0	0	60	2	2	2	2	1
090703_1026	1	4	11	2	2	7	1.6	28.2	1	36	8	1	2	0	0	0	0	0	7	8	2	30	0	2	0	0	0	59
090703_1026	1	4	11	3	3	7	2	26.4	0	36	8	1	1	1	0	1	1	0	4	8	3	30	0	3	26	56	0	0	11		0	1	0
090703_1026	1	4	11	4	4	7	1.6	29	1	36	8	1	1	0	0	0	0	0	3	8	4	30	0	4	0	0	0	99999	1	1	1	1	1
090703_1026	1	4	11	5	3	7	6	20	0	36	8	2	1	1	0	1	1	0	4	8	3	0	24	3	0	0	23	0
090703_1026	1	4	11	6	4	7	1.6	24.4	1	36	8	2	1	0	0	0	0	0	3	8	4	0	10	4	0	0	0	59
090703_1026	1	4	11	7	1	7	1.6	9	1	36	8	2	2	0	0	0	0	0	6	8	1	0	30	1	0	0	0	60
090703_1026	1	4	11	8	2	7	1.6	18.8	1	36	8	2	2	0	0	0	0	0	7	8	2	0	24	2	0	0	0	60
090703_1026	1	4	11	9	5	8	1.6	31.4	1	36	8	1	2	0	0	0	0	0	6	8	1	26	0	1	0	0	0	59	2	2	2	2	1
090703_1026	1	4	11	10	6	8	1.6	32	1	36	8	1	2	0	0	0	0	0	7	8	2	30	0	2	0	0	0	59	11		0	1	0
090703_1026	1	4	11	11	7	8	1.6	29.4	1	36	8	1	1	0	0	0	0	0	4	8	3	30	0	3	0	0	0	59
090703_1026	1	4	11	12	8	8	1	30	0	36	8	1	1	1	0	1	1	0	3	8	4	30	0	4	26	59	0	0
090703_1026	1	4	11	13	7	8	1.6	9.2	1	36	8	2	1	0	0	0	0	0	4	8	3	0	30	3	0	0	0	60
090703_1026	1	4	11	14	8	8	7	16	0	36	8	2	1	1	0	1	1	0	3	8	4	0	30	4	0	0	27	0
090703_1026	1	4	11	15	5	8	1.6	9.8	1	36	8	2	2	0	0	0	0	0	6	8	1	0	24	1	0	0	0	60
090703_1026	1	4	11	16	6	8	1.6	21.8	1	36	8	2	2	0	0	0	0	0	7	8	2	0	29	2	0	0	0	59
090703_1026	1	4	12	1	1	7	1.6	30.2	1	36	8	1	1	0	0	0	0	0	5	8	1	29	0	1	0	0	0	60	2	2	2	2	1
090703_1026	1	4	12	2	2	7	1.6	29.8	1	36	8	1	1	0	0	0	0	0	4	8	2	30	0	2	0	0	0	60
090703_1026	1	4	12	3	3	7	2	28.4	0	36	8	1	2	2	0	1	1	0	3	8	3	23	0	3	26	60	0	0	11		0	1	0
090703_1026	1	4	12	4	4	7	4	33	0	36	8	1	2	1	0	1	0	0	6	8	4	30	0	4	21	60	0	0	1	1	1	1	1
090703_1026	1	4	12	5	4	7	-6	14	0	36	8	2	2	1	0	1	0	0	6	8	4	0	26	4	0	0	20	0
090703_1026	1	4	12	6	3	7	2	26.4	0	36	8	2	2	2	0	1	1	0	3	8	3	0	11	3	0	0	25	0
090703_1026	1	4	12	7	2	7	1.6	10.6	1	36	8	2	1	0	0	0	0	0	4	8	2	0	29	2	0	0	0	60
090703_1026	1	4	12	8	1	7	1.6	20.4	1	36	8	2	1	0	0	0	0	0	5	8	1	0	24	1	0	0	0	60
090703_1026	1	4	12	9	5	8	1.6	33	1	36	8	1	1	0	0	0	0	0	5	8	1	28	0	1	0	0	0	60	2	2	2	2	1
090703_1026	1	4	12	10	6	8	2	34	0	36	8	1	1	1	0	1	1	0	4	8	2	0	0	2	23	60	0	0	11		0	1	0
090703_1026	1	4	12	11	7	8	2	31.4	0	36	8	1	2	2	0	1	1	0	3	8	3	29	0	3	17	55	0	0
090703_1026	1	4	12	12	8	8	4	34	0	36	8	1	2	1	0	1	0	0	6	8	4	26	0	4	7	60	0	0
090703_1026	1	4	12	13	8	8	-6	3.2	0	36	8	2	2	1	0	1	0	0	6	8	4	0	28	4	0	0	30	0
090703_1026	1	4	12	14	7	8	2	18	0	36	8	2	2	2	0	1	1	0	3	8	3	0	27	3	0	0	30	0
090703_1026	1	4	12	15	6	8	6	15.8	0	36	8	2	1	1	0	1	1	0	4	8	2	0	29	2	0	0	30	0
090703_1026	1	4	12	16	5	8	1.6	23.4	1	36	8	2	1	0	0	0	0	0	5	8	1	0	21	1	0	0	0	60
090703_1026	1	4	13	1	1	7	4	34.2	0	36	8	1	1	1	0	1	1	0	6	8	1	30	0	1	18	60	0	0	2	2	2	2	1
090703_1026	1	4	13	2	2	7	1.6	31.4	1	36	8	1	1	0	0	0	0	0	5	8	2	30	0	2	0	0	0	60
090703_1026	1	4	13	3	3	7	1.6	30	1	36	8	1	2	0	0	0	0	0	7	8	3	25	0	3	0	0	0	60	11		0	1	0
090703_1026	1	4	13	4	4	7	2	35	0	36	8	1	2	2	0	1	1	0	3	8	4	27	0	4	28	59	0	0	1	1	1	1	1
090703_1026	1	4	13	5	1	7	4	18	0	36	8	2	1	1	0	1	1	0	6	8	1	0	28	1	0	0	26	0
090703_1026	1	4	13	6	2	7	1.6	28	1	36	8	2	1	0	0	0	0	0	5	8	2	0	28	2	0	0	0	60
090703_1026	1	4	13	7	3	7	1.6	12.2	1	36	8	2	2	0	0	0	0	0	7	8	3	0	29	3	0	0	0	60
090703_1026	1	4	13	8	4	7	2	22.4	0	36	8	2	2	2	0	1	1	0	3	8	4	0	24	4	0	0	30	0
090703_1026	1	4	13	9	5	8	1.6	34.6	1	36	8	1	1	0	0	0	0	0	6	8	1	28	0	1	0	0	0	60	2	2	2	2	1
090703_1026	1	4	13	10	6	8	3	37	0	36	8	1	1	1	0	1	1	0	5	8	2	30	0	2	23	60	0	0	11		0	1	0
090703_1026	1	4	13	11	7	8	1.6	33	1	36	8	1	2	0	0	0	0	0	7	8	3	30	0	3	0	0	0	60
090703_1026	1	4	13	12	8	8	1	35	0	36	8	1	2	1	0	1	0	0	3	8	4	22	0	4	25	54	0	0
090703_1026	1	4	13	13	5	8	1.6	4.8	1	36	8	2	1	0	0	0	0	0	6	8	1	0	29	1	0	0	0	60
090703_1026	1	4	13	14	6	8	5	23	0	36	8	2	1	1	0	1	1	0	5	8	2	0	28	2	0	0	30	0
090703_1026	1	4	13	15	7	8	1.6	17.4	1	36	8	2	2	0	0	0	0	0	7	8	3	0	28	3	0	0	0	60
090703_1026	1	4	13	16	8	8	-3	20.4	0	36	8	2	2	1	0	1	0	0	3	8	4	0	23	4	0	0	27	0
090703_1026	1	4	14	1	1	7	2	36.2	0	36	8	1	1	2	0	1	1	1	3	8	1	30	0	1	28	43	0	0	2	2	2	2	1
090703_1026	1	4	14	2	2	7	5	36.4	0	36	8	1	1	1	0	1	1	0	7	8	2	30	0	2	22	60	0	0
090703_1026	1	4	14	3	3	7	2	32	0	36	8	1	2	2	0	1	1	0	4	8	3	29	0	3	22	57	0	0	11		0	1	0
090703_1026	1	4	14	4	4	7	1.6	36.6	1	36	8	1	1	0	0	0	0	0	5	8	4	30	0	4	0	0	0	60	1	1	1	1	1
090703_1026	1	4	14	5	2	7	3	21	0	36	8	2	1	1	0	1	1	0	7	8	2	0	29	2	0	0	27	0
090703_1026	1	4	14	6	1	7	2	30	0	36	8	2	1	2	0	1	1	1	3	8	1	0	15	1	0	0	27	0
090703_1026	1	4	14	7	4	7	1.6	13.8	1	36	8	2	1	0	0	0	0	0	5	8	4	0	27	4	0	0	0	60
090703_1026	1	4	14	8	3	7	2	24.4	0	36	8	2	2	2	0	1	1	0	4	8	3	0	27	3	0	0	30	0
090703_1026	1	4	14	9	5	8	2	36.6	0	36	8	1	1	2	0	1	1	1	3	8	1	28	0	1	25	60	0	0	2	2	2	2	1
090703_1026	1	4	14	10	6	8	1.6	38.6	1	36	8	1	1	0	0	0	0	0	7	8	2	29	0	2	0	0	0	60	11		0	1	0
090703_1026	1	4	14	11	7	8	1.6	34.6	1	36	8	1	2	0	0	0	0	0	4	8	3	30	0	3	0	0	0	60
090703_1026	1	4	14	12	8	8	1.6	36.6	1	36	8	1	1	0	0	0	0	0	5	8	4	29	0	4	0	0	0	60
090703_1026	1	4	14	13	6	8	1.6	6.4	1	36	8	2	1	0	0	0	0	0	7	8	2	0	28	2	0	0	0	60
090703_1026	1	4	14	14	5	8	2	25	0	36	8	2	1	2	0	1	1	1	3	8	1	0	27	1	0	0	29	0
090703_1026	1	4	14	15	8	8	1.6	19	1	36	8	2	1	0	0	0	0	0	5	8	4	0	28	4	0	0	0	60
090703_1026	1	4	14	16	7	8	1.6	22	1	36	8	2	2	0	0	0	0	0	4	8	3	0	28	3	0	0	0	60
090703_1026	1	4	15	1	1	7	1.6	37.8	1	36	8	1	2	0	0	0	0	0	7	8	1	28	0	1	0	0	0	60	2	2	2	2	1
090703_1026	1	4	15	2	2	7	2	38.4	0	36	8	1	2	2	0	1	1	0	3	8	2	29	0	2	24	60	0	0
090703_1026	1	4	15	3	3	7	4	36	0	36	8	1	2	1	0	1	0	0	6	8	3	28	0	3	28	59	0	0	11		0	1	0
090703_1026	1	4	15	4	4	7	1.6	38.2	1	36	8	1	1	0	0	0	0	0	4	8	4	29	0	4	0	0	0	60	1	1	1	1	1
090703_1026	1	4	15	5	3	7	-6	15	0	36	8	2	2	1	0	1	0	0	6	8	3	0	22	3	0	0	27	0
090703_1026	1	4	15	6	4	7	1.6	31.6	1	36	8	2	1	0	0	0	0	0	4	8	4	0	28	4	0	0	0	57
090703_1026	1	4	15	7	1	7	1.6	15.4	1	36	8	2	2	0	0	0	0	0	7	8	1	0	28	1	0	0	0	60
090703_1026	1	4	15	8	2	7	2	26.4	0	36	8	2	2	2	0	1	1	0	3	8	2	0	28	2	0	0	30	0
090703_1026	1	4	15	9	5	8	1.6	38.2	1	36	8	1	2	0	0	0	0	0	7	8	1	28	0	1	0	0	0	55	2	2	2	2	1
090703_1026	1	4	15	10	6	8	1.6	40.2	1	36	8	1	2	0	0	0	0	0	3	8	2	29	0	2	0	0	0	60	11		0	1	0
090703_1026	1	4	15	11	7	8	1.6	36.2	1	36	8	1	2	0	0	0	0	0	6	8	3	29	0	3	0	0	0	99999
090703_1026	1	4	15	12	8	8	2	38.6	0	36	8	1	1	2	0	1	1	1	4	8	4	23	0	4	23	60	0	0
090703_1026	1	4	15	13	7	8	1.6	8	1	36	8	2	2	0	0	0	0	0	6	8	3	0	29	3	0	0	0	60
090703_1026	1	4	15	14	8	8	2	27	0	36	8	2	1	2	0	1	1	1	4	8	4	0	28	4	0	0	27	0
090703_1026	1	4	15	15	5	8	1.6	20.6	1	36	8	2	2	0	0	0	0	0	7	8	1	0	30	1	0	0	0	60
090703_1026	1	4	15	16	6	8	1.6	23.6	1	36	8	2	2	0	0	0	0	0	3	8	2	0	28	2	0	0	0	60
090703_1026	1	4	16	1	1	7	2	39.8	0	36	8	1	2	2	0	1	1	0	4	8	1	27	0	1	25	54	0	0	2	2	2	2	1
090703_1026	1	4	16	2	2	7	1.6	40	1	36	8	1	2	0	0	0	0	0	6	8	2	30	0	2	0	0	0	60
090703_1026	1	4	16	3	3	7	1.6	37.6	1	36	8	1	1	0	0	0	0	0	5	8	3	29	0	3	0	0	0	60	11		0	1	0
090703_1026	1	4	16	4	4	7	5	43.2	0	36	8	1	1	1	0	1	1	0	7	8	4	29	0	4	24	60	0	0	1	1	1	1	1
090703_1026	1	4	16	5	4	7	3	18	0	36	8	2	1	1	0	1	1	0	7	8	4	0	29	4	0	0	26	0
090703_1026	1	4	16	6	3	7	1.6	33.2	1	36	8	2	1	0	0	0	0	0	5	8	3	0	29	3	0	0	0	60
090703_1026	1	4	16	7	2	7	1.6	17	1	36	8	2	2	0	0	0	0	0	6	8	2	0	27	2	0	0	0	58
090703_1026	1	4	16	8	1	7	2	28.4	0	36	8	2	2	2	0	1	1	0	4	8	1	0	27	1	0	0	30	0
090703_1026	1	4	16	9	5	8	1.6	39.8	1	36	8	1	2	0	0	0	0	0	4	8	1	27	0	1	0	0	0	58	2	2	2	2	1
090703_1026	1	4	16	10	6	8	1.6	41.8	1	36	8	1	2	0	0	0	0	0	6	8	2	30	0	2	0	0	0	60	11		0	1	0
090703_1026	1	4	16	11	7	8	3	39.2	0	36	8	1	1	1	0	1	1	0	5	8	3	29	0	3	28	60	0	0
090703_1026	1	4	16	12	8	8	1.6	40.2	1	36	8	1	1	0	0	0	0	0	7	8	4	23	0	4	0	0	0	60
090703_1026	1	4	16	13	8	8	1.6	9.6	1	36	8	2	1	0	0	0	0	0	7	8	4	0	29	4	0	0	0	60
090703_1026	1	4	16	14	7	8	5	32	0	36	8	2	1	1	0	1	1	0	5	8	3	0	27	3	0	0	26	0
090703_1026	1	4	16	15	6	8	1.6	22.2	1	36	8	2	2	0	0	0	0	0	6	8	2	0	27	2	0	0	0	60
090703_1026	1	4	16	16	5	8	1.6	25.2	1	36	8	2	2	0	0	0	0	0	4	8	1	0	29	1	0	0	0	60

## Sheet: Exo2_1
SessionID	EXO_1	Session	Period	Subject	Group	Matchinggroup	Profit	TotalProfit	Participate	treatment	matchingsize	type	property	action	price	interaction	sufficient	overtreatment	price[1]	price[2]	Preisgruppe	TimeOKStage1AplayerBekanntgabePreiseOK	TimeOKStage2BplayerOK	r	TimeOKStage3AplayerOK	TimeOKProfitOK	TimeOKProfit2OK	TimeOKProfit3OK
060222Q6	0	5	1	1	1	1	1.6	7.6	1	36	8	1	0	0	0	0	0	0	6	8	1	17	0	0	0	0	0	58	2	2	2	2	1
060222Q6	0	5	1	2	2	1	2	8	0	36	8	1	2	1	0	1	0	0	4	8	2	2	0	0	22	28	0	0	5	5	0	0	0
060222Q6	0	5	1	3	3	1	3	9	0	36	8	1	1	1	0	1	1	0	5	8	3	11	0	0	21	50		0	5	5	0	0	0
060222Q6	0	5	1	4	4	1	1.6	7.6	1	36	8	1	0	0	0	0	0	0	7	8	4	0	0	0	0			55	1	1	1	1	1
060222Q6	0	5	1	5	1	1	1.6	7.6	1	36	8	2	0	0	0	0	0	0	6	8	1	0	10	0	0	0	0	45
060222Q6	0	5	1	6	2	1	-4	2	0	36	8	2	2	1	0	1	0	0	4	8	2	0	7	0.870365	0	0	47	0
060222Q6	0	5	1	7	3	1	5	11	0	36	8	2	1	1	0	1	1	0	5	8	3	0	-49	0.424462	0	0	16	0
060222Q6	0	5	1	8	4	1	1.6	7.6	1	36	8	2	0	0	0	0	0	0	7	8	4	0	13	0	0			55
060222Q6	0	5	1	9	5	2	2	8	0	36	8	1	2	2	0	1	1	0	6	8	1	5	0	0	2	48		0	5	5	0	0	0
060222Q6	0	5	1	10	6	2	2	8	0	36	8	1	2	2	0	1	1	0	4	8	2	1	0	0	14	11	0	0	1	1	1	1	1
060222Q6	0	5	1	11	7	2	1.6	7.6	1	36	8	1	0	0	0	0	0	0	5	8	3	0	0	0	0			53	11		0	1	0
060222Q6	0	5	1	12	8	2	5	11	0	36	8	1	1	1	0	1	1	0	7	8	4	7	0	0	22	44	0	0	1	1	1	1	1
060222Q6	0	5	1	13	5	2	2	8	0	36	8	2	2	2	0	1	1	0	6	8	1	0	-3	0.501041	0	0	45	0
060222Q6	0	5	1	14	6	2	2	8	0	36	8	2	2	2	0	1	1	0	4	8	2	0	8	0.995103	0	0	22	0
060222Q6	0	5	1	15	7	2	1.6	7.6	1	36	8	2	0	0	0	0	0	0	5	8	3	0	6	0	0			56
060222Q6	0	5	1	16	8	2	3	9	0	36	8	2	1	1	0	1	1	0	7	8	4	0	0	0.246611	0	0	44	0
060222Q6	0	5	1	17	9	3	2	8	0	36	8	1	2	2	0	1	1	0	6	8	1	0	0	0	1	48		0	11		0	1	0
060222Q6	0	5	1	18	10	3	1.6	7.6	1	36	8	1	0	0	0	0	0	0	4	8	2	6	0	0	0			58	11	11	0	1	0
060222Q6	0	5	1	19	11	3	3	9	0	36	8	1	1	1	0	1	1	0	5	8	3	6	0	0	9	49		0	1	1	1	1	1
060222Q6	0	5	1	20	12	3	5	11	0	36	8	1	1	1	0	1	1	0	7	8	4	10	0	0	4	46	0	0	11		0	1	0
060222Q6	0	5	1	21	9	3	2	8	0	36	8	2	2	2	0	1	1	0	6	8	1	0	-17	0.965172	0	0	43	0
060222Q6	0	5	1	22	10	3	1.6	7.6	1	36	8	2	0	0	0	0	0	0	4	8	2	0	-9	0	0			54
060222Q6	0	5	1	23	11	3	5	11	0	36	8	2	1	1	0	1	1	0	5	8	3	0	-32	0.132656	0	0	46	0
060222Q6	0	5	1	24	12	3	3	9	0	36	8	2	1	1	0	1	1	0	7	8	4	0	6	0.076109	0	0	39	0
060222Q6	0	5	1	25	13	4	1.6	7.6	1	36	8	1	0	0	0	0	0	0	6	8	1	12	0	0	0			52	2	2	2	2	1
060222Q6	0	5	1	26	14	4	2	8	0	36	8	1	2	2	0	1	1	0	4	8	2	13	0	0	4	34	0	0
060222Q6	0	5	1	27	15	4	1.6	7.6	1	36	8	1	0	0	0	0	0	0	5	8	3	18	0	0	0			58	11	11	0	1	0
060222Q6	0	5	1	28	16	4	2	8	0	36	8	1	1	2	0	1	1	1	7	8	4	1	0	0	-48	46	0	0	5		0	0	0
060222Q6	0	5	1	29	13	4	1.6	7.6	1	36	8	2	0	0	0	0	0	0	6	8	1	0	-7	0	0	0		50
060222Q6	0	5	1	30	14	4	2	8	0	36	8	2	2	2	0	1	1	0	4	8	2	0	8	0.986546	0	0	40	0
060222Q6	0	5	1	31	15	4	1.6	7.6	1	36	8	2	0	0	0	0	0	0	5	8	3	0	-34	0	0			54
060222Q6	0	5	1	32	16	4	2	8	0	36	8	2	1	2	0	1	1	1	7	8	4	0	-20	0.185123	0	0	46	0
060222Q6	0	5	2	1	1	1	1.6	9.2	1	36	8	1	0	0	0	0	0	0	4	8	1	25	0	0	0	0	-	58	2	2	2	2	1
060222Q6	0	5	2	2	2	1	3	11	0	36	8	1	2	1	0	1	0	0	5	8	2	23	0	0	21	58	-	0	5	5	0	0	0
060222Q6	0	5	2	3	3	1	5	14	0	36	8	1	1	1	0	1	1	0	7	8	3	27	0	0	26	60	-	-	5	5	0	0	0
060222Q6	0	5	2	4	4	1	4	11.6	0	36	8	1	1	1	0	1	1	0	6	8	4	20	0	0	12	33	0	0	1	1	1	1	1
060222Q6	0	5	2	5	2	1	-5	2.6	0	36	8	2	2	1	0	1	0	0	5	8	2	0	9	0.797534	0	0	41	0
060222Q6	0	5	2	6	1	1	1.6	3.6	1	36	8	2	0	0	0	0	0	0	4	8	1	0	25	0	0	0	-	57
060222Q6	0	5	2	7	4	1	4	15	0	36	8	2	1	1	0	1	1	0	6	8	4	0	1	0.199754	0	0	31	0
060222Q6	0	5	2	8	3	1	3	10.6	0	36	8	2	1	1	0	1	1	0	7	8	3	0	25	0.054466	0	0	52	0
060222Q6	0	5	2	9	5	2	2	10	0	36	8	1	1	1	0	1	1	0	4	8	1	26	0	0	-1	59	-	-	5	5	0	0	0
060222Q6	0	5	2	10	6	2	3	11	0	36	8	1	1	1	0	1	1	0	5	8	2	22	0	0	19	53	0	0	1	1	1	1	1
060222Q6	0	5	2	11	7	2	2	9.6	0	36	8	1	2	2	0	1	1	0	7	8	3	15	0	0	24	50	0	0	11		0	1	0
060222Q6	0	5	2	12	8	2	4	15	0	36	8	1	1	1	0	1	1	0	6	8	4	22	0	0	17	58	-	0	1	1	1	1	1
060222Q6	0	5	2	13	6	2	5	13	0	36	8	2	1	1	0	1	1	0	5	8	2	0	18	0.034156	0	0	37	0
060222Q6	0	5	2	14	5	2	6	14	0	36	8	2	1	1	0	1	1	0	4	8	1	0	19	0.117292	0	0	49	0
060222Q6	0	5	2	15	8	2	4	11.6	0	36	8	2	1	1	0	1	1	0	6	8	4	0	25	0.080085	0	0	56	0
060222Q6	0	5	2	16	7	2	2	11	0	36	8	2	2	2	0	1	1	0	7	8	3	0	27	0.853059	0	0	56	0
060222Q6	0	5	2	17	9	3	2	10	0	36	8	1	2	2	0	1	1	0	4	8	1	26	0	0	-9	40	0	0	11		0	1	0
060222Q6	0	5	2	18	10	3	3	10.6	0	36	8	1	1	1	0	1	1	0	5	8	2	29	0	0	23	56	-	0	11	11	0	1	0
060222Q6	0	5	2	19	11	3	5	14	0	36	8	1	1	1	0	1	1	0	7	8	3	29	0	0	24	56	-	0	1	1	1	1	1
060222Q6	0	5	2	20	12	3	2	13	0	36	8	1	2	2	0	1	1	0	6	8	4	27	0	0	23	55	0	0	11		0	1	0
060222Q6	0	5	2	21	10	3	5	13	0	36	8	2	1	1	0	1	1	0	5	8	2	0	8	0.066455	0	0	29	0
060222Q6	0	5	2	22	9	3	2	9.6	0	36	8	2	2	2	0	1	1	0	4	8	1	0	24	0.79419	0	0	44	0
060222Q6	0	5	2	23	12	3	2	13	0	36	8	2	2	2	0	1	1	0	6	8	4	0	7	0.599484	0	0	45	0
060222Q6	0	5	2	24	11	3	3	12	0	36	8	2	1	1	0	1	1	0	7	8	3	0	11	0.204727	0	0	49	0
060222Q6	0	5	2	25	13	4	2	9.6	0	36	8	1	2	2	0	1	1	0	4	8	1	22	0	0	20	56	-	0	2	2	2	2	1
060222Q6	0	5	2	26	14	4	2	10	0	36	8	1	2	2	0	1	1	0	5	8	2	27	0	0	19	51	0	0
060222Q6	0	5	2	27	15	4	5	12.6	0	36	8	1	2	1	0	1	0	0	7	8	3	30	0	0	-11	56	-	0	11	11	0	1	0
060222Q6	0	5	2	28	16	4	2	10	0	36	8	1	2	2	0	1	1	0	6	8	4	17	0	0	-6	59	-	-	5		0	0	0
060222Q6	0	5	2	29	14	4	2	9.6	0	36	8	2	2	2	0	1	1	0	5	8	2	0	17	0.521932	0	0	43	0
060222Q6	0	5	2	30	13	4	2	10	0	36	8	2	2	2	0	1	1	0	4	8	1	0	21	0.508549	0	0	40	0
060222Q6	0	5	2	31	16	4	2	9.6	0	36	8	2	2	2	0	1	1	0	6	8	4	0	15	0.615729	0	0	52	0
060222Q6	0	5	2	32	15	4	-7	1	0	36	8	2	2	1	0	1	0	0	7	8	3	0	26	0.506235	0	0	47	0
060222Q6	0	5	3	1	1	1	3	12.2	0	36	8	1	1	1	0	1	1	0	5	8	1	26	0	0	24	51	0	0	2	2	2	2	1
060222Q6	0	5	3	2	2	1	5	16	0	36	8	1	2	1	0	1	0	0	7	8	2	28	0	0	26	37	0	0	5	5	0	0	0
060222Q6	0	5	3	3	3	1	1.6	15.6	1	36	8	1	0	0	0	0	0	0	6	8	3	29	0	0	0	0	0	57	5	5	0	0	0
060222Q6	0	5	3	4	4	1	2	13.6	0	36	8	1	2	2	0	1	1	0	4	8	4	23	0	0	15	45	0	0	1	1	1	1	1
060222Q6	0	5	3	5	3	1	1.6	4.2	1	36	8	2	0	0	0	0	0	0	6	8	3	0	26	0	0	0	0	57
060222Q6	0	5	3	6	4	1	2	5.6	0	36	8	2	2	2	0	1	1	0	4	8	4	0	27	0.556775	0	0	52	0
060222Q6	0	5	3	7	1	1	5	20	0	36	8	2	1	1	0	1	1	0	5	8	1	0	-1	0.178705	0	0	38	0
060222Q6	0	5	3	8	2	1	-7	3.6	0	36	8	2	2	1	0	1	0	0	7	8	2	0	27	0.9782	0	0	53	0
060222Q6	0	5	3	9	5	2	3	13	0	36	8	1	1	1	0	1	1	0	5	8	1	30	0	0	17	60	-	-	5	5	0	0	0
060222Q6	0	5	3	10	6	2	5	16	0	36	8	1	1	1	0	1	1	0	7	8	2	0	0	0	4	51	0	0	1	1	1	1	1
060222Q6	0	5	3	11	7	2	4	13.6	0	36	8	1	1	1	0	1	1	0	6	8	3	27	0	0	25	56	0	0	11		0	1	0
060222Q6	0	5	3	12	8	2	2	17	0	36	8	1	2	2	0	1	1	0	4	8	4	28	0	0	13	58	0	0	1	1	1	1	1
060222Q6	0	5	3	13	7	2	4	17	0	36	8	2	1	1	0	1	1	0	6	8	3	0	16	0.364073	0	0	56	0
060222Q6	0	5	3	14	8	2	2	16	0	36	8	2	2	2	0	1	1	0	4	8	4	0	25	0.79033	0	0	54	0
060222Q6	0	5	3	15	5	2	5	16.6	0	36	8	2	1	1	0	1	1	0	5	8	1	0	27	0.17341	0	0	47	0
060222Q6	0	5	3	16	6	2	3	14	0	36	8	2	1	1	0	1	1	0	7	8	2	0	27	0.406885	0	0	59	0
060222Q6	0	5	3	17	9	3	3	13	0	36	8	1	2	1	0	1	0	0	5	8	1	26	0	0	15	52	0	0	11		0	1	0
060222Q6	0	5	3	18	10	3	5	15.6	0	36	8	1	2	1	0	1	0	0	7	8	2	24	0	0	21	58	0	0	11	11	0	1	0
060222Q6	0	5	3	19	11	3	1.6	15.6	1	36	8	1	0	0	0	0	0	0	6	8	3	29	0	0	0	0	0	57	1	1	1	1	1
060222Q6	0	5	3	20	12	3	2	15	0	36	8	1	2	2	0	1	1	0	4	8	4	28	0	0	24	58	0	0	11		0	1	0
060222Q6	0	5	3	21	11	3	1.6	14.6	1	36	8	2	0	0	0	0	0	0	6	8	3	0	14	0	0	0	0	53
060222Q6	0	5	3	22	12	3	2	11.6	0	36	8	2	2	2	0	1	1	0	4	8	4	0	22	0.90626	0	0	54	0
060222Q6	0	5	3	23	9	3	-5	8	0	36	8	2	2	1	0	1	0	0	5	8	1	0	4	0.543736	0	0	50	0
060222Q6	0	5	3	24	10	3	-7	5	0	36	8	2	2	1	0	1	0	0	7	8	2	0	16	0.645291	0	0	43	0
060222Q6	0	5	3	25	13	4	3	12.6	0	36	8	1	1	1	0	1	1	0	5	8	1	25	0	0	11	55	0	0	2	2	2	2	1
060222Q6	0	5	3	26	14	4	1.6	11.6	1	36	8	1	0	0	0	0	0	0	7	8	2	28	0	0	0	0	0	56
060222Q6	0	5	3	27	15	4	1.6	14.2	1	36	8	1	0	0	0	0	0	0	6	8	3	27	0	0	0	0	0	55	11	11	0	1	0
060222Q6	0	5	3	28	16	4	2	12	0	36	8	1	1	2	0	1	1	1	4	8	4	25	0	0	-7	55	0	0	5		0	0	0
060222Q6	0	5	3	29	15	4	1.6	11.2	1	36	8	2	0	0	0	0	0	0	6	8	3	0	0	0	0	0	0	59
060222Q6	0	5	3	30	16	4	2	12	0	36	8	2	1	2	0	1	1	1	4	8	4	0	27	0.28411	0	0	55	0
060222Q6	0	5	3	31	13	4	5	14.6	0	36	8	2	1	1	0	1	1	0	5	8	1	0	16	0.351494	0	0	49	0
060222Q6	0	5	3	32	14	4	1.6	2.6	1	36	8	2	0	0	0	0	0	0	7	8	2	0	23	0	0	0	-	60
060222Q6	0	5	4	1	1	1	5	17.2	0	36	8	1	1	1	0	1	1	0	7	8	1	29	0	0	27	57	0	0	2	2	2	2	1
060222Q6	0	5	4	2	2	1	4	20	0	36	8	1	1	1	0	1	1	0	6	8	2	16	0	0	15	57	0	0	5	5	0	0	0
060222Q6	0	5	4	3	3	1	2	17.6	0	36	8	1	1	2	0	1	1	1	4	8	3	26	0	0	22	60	-	-	5	5	0	0	0
060222Q6	0	5	4	4	4	1	1.6	15.2	1	36	8	1	0	0	0	0	0	0	5	8	4	23	0	0	0	0	0	55	1	1	1	1	1
060222Q6	0	5	4	5	4	1	1.6	5.8	1	36	8	2	0	0	0	0	0	0	5	8	4	0	25	0	0	0	0	57
060222Q6	0	5	4	6	3	1	2	7.6	0	36	8	2	1	2	0	1	1	1	4	8	3	0	24	0.464833	0	0	59	0
060222Q6	0	5	4	7	2	1	4	24	0	36	8	2	1	1	0	1	1	0	6	8	2	0	22	0.356122	0	0	47	0
060222Q6	0	5	4	8	1	1	3	6.6	0	36	8	2	1	1	0	1	1	0	7	8	1	0	28	0.419736	0	0	58	0
060222Q6	0	5	4	9	5	2	5	18	0	36	8	1	2	1	0	1	0	0	7	8	1	30	0	0	9	59	-	-	5	5	0	0	0
060222Q6	0	5	4	10	6	2	2	18	0	36	8	1	2	2	0	1	1	0	6	8	2	18	0	0	8	59	0	0	1	1	1	1	1
060222Q6	0	5	4	11	7	2	2	15.6	0	36	8	1	1	2	0	1	1	1	4	8	3	30	0	0	23	55	0	0	11		0	1	0
060222Q6	0	5	4	12	8	2	3	20	0	36	8	1	1	1	0	1	1	0	5	8	4	28	0	0	21	59	-	-	1	1	1	1	1
060222Q6	0	5	4	13	8	2	5	22	0	36	8	2	1	1	0	1	1	0	5	8	4	0	15	0.248361	0	0	53	0
060222Q6	0	5	4	14	7	2	2	18	0	36	8	2	1	2	0	1	1	1	4	8	3	0	23	0.366681	0	0	58	0
060222Q6	0	5	4	15	6	2	2	18.6	0	36	8	2	2	2	0	1	1	0	6	8	2	0	21	0.629764	0	0	54	0
060222Q6	0	5	4	16	5	2	-7	7	0	36	8	2	2	1	0	1	0	0	7	8	1	0	27	0.698083	0	0	52	0
060222Q6	0	5	4	17	9	3	1.6	14.6	1	36	8	1	0	0	0	0	0	0	7	8	1	30	0	0	0	0	0	54	11		0	1	0
060222Q6	0	5	4	18	10	3	4	19.6	0	36	8	1	2	1	0	1	0	0	6	8	2	30	0	0	12	59	-	-	11	11	0	1	0
060222Q6	0	5	4	19	11	3	2	17.6	0	36	8	1	2	2	0	1	1	0	4	8	3	29	0	0	14	55	0	0	1	1	1	1	1
060222Q6	0	5	4	20	12	3	3	18	0	36	8	1	1	1	0	1	1	0	5	8	4	30	0	0	23	60	-	-	11		0	1	0
060222Q6	0	5	4	21	12	3	5	19.6	0	36	8	2	1	1	0	1	1	0	5	8	4	0	1	0.226881	0	0	36	0
060222Q6	0	5	4	22	11	3	2	13.6	0	36	8	2	2	2	0	1	1	0	4	8	3	0	23	0.900067	0	0	55	0
060222Q6	0	5	4	23	10	3	-6	2	0	36	8	2	2	1	0	1	0	0	6	8	2	0	15	0.940168	0	0	36	0
060222Q6	0	5	4	24	9	3	1.6	6.6	1	36	8	2	0	0	0	0	0	0	7	8	1	0	26	0	0	0	0	54
060222Q6	0	5	4	25	13	4	1.6	14.2	1	36	8	1	0	0	0	0	0	0	7	8	1	27	0	0	0	0	0	58	2	2	2	2	1
060222Q6	0	5	4	26	14	4	2	13.6	0	36	8	1	2	2	0	1	1	0	6	8	2	28	0	0	20	58	0	0
060222Q6	0	5	4	27	15	4	2	16.2	0	36	8	1	1	1	0	1	1	0	4	8	3	28	0	0	12	58	0	0	11	11	0	1	0
060222Q6	0	5	4	28	16	4	2	14	0	36	8	1	2	2	0	1	1	0	5	8	4	28	0	0	21	52	0	0	5		0	0	0
060222Q6	0	5	4	29	16	4	2	13.2	0	36	8	2	2	2	0	1	1	0	5	8	4	0	20	0.815329	0	0	54	0
060222Q6	0	5	4	30	15	4	6	18	0	36	8	2	1	1	0	1	1	0	4	8	3	0	28	0.440007	0	0	37	0
060222Q6	0	5	4	31	14	4	2	16.6	0	36	8	2	2	2	0	1	1	0	6	8	2	0	24	0.503578	0	0	56	0
060222Q6	0	5	4	32	13	4	1.6	4.2	1	36	8	2	0	0	0	0	0	0	7	8	1	0	24	0	0	0	-	59
060222Q6	0	5	5	1	1	1	1.6	7.6	1	36	8	1	0	0	0	0	0	0	6	8	1	29	0	0	0	0	0	59	2	2	2	2	1
060222Q6	0	5	5	2	2	1	2	8	0	36	8	1	1	1	0	1	1	0	4	8	2	6	0	0	24	39	0	0	5	5	0	0	0
060222Q6	0	5	5	3	3	1	3	9	0	36	8	1	1	1	0	1	1	0	5	8	3	24	0	0	24	60			5	5	0	0	0
060222Q6	0	5	5	4	4	1	1.6	7.6	1	36	8	1	0	0	0	0	0	0	7	8	4	9	0	0	0	0	0	56	1	1	1	1	1
060222Q6	0	5	5	5	1	1	1.6	7.6	1	36	8	2	0	0	0	0	0	0	6	8	1	0	9	0	0	0	0	57
060222Q6	0	5	5	6	2	1	6	12	0	36	8	2	1	1	0	1	1	0	4	8	2	0	23	0.447784	0	0	57	0
060222Q6	0	5	5	7	3	1	5	11	0	36	8	2	1	1	0	1	1	0	5	8	3	0	0	0.148043	0	0	58	0
060222Q6	0	5	5	8	4	1	1.6	7.6	1	36	8	2	0	0	0	0	0	0	7	8	4	0	15	0	0	0	0	59
060222Q6	0	5	5	9	5	2	4	10	0	36	8	1	1	1	0	1	1	0	6	8	1	27	0	0	14	55	0	0	5	5	0	0	0
060222Q6	0	5	5	10	6	2	2	8	0	36	8	1	1	1	0	1	1	0	4	8	2	11	0	0	25	56	0	0	1	1	1	1	1
060222Q6	0	5	5	11	7	2	3	9	0	36	8	1	2	1	0	1	0	0	5	8	3	29	0	0	25	60			11		0	1	0
060222Q6	0	5	5	12	8	2	1.6	7.6	1	36	8	1	0	0	0	0	0	0	7	8	4	24	0	0	0	0	0	57	1	1	1	1	1
060222Q6	0	5	5	13	5	2	4	10	0	36	8	2	1	1	0	1	1	0	6	8	1	0	14	0.242271	0	0	49	0
060222Q6	0	5	5	14	6	2	6	12	0	36	8	2	1	1	0	1	1	0	4	8	2	0	11	0.39856	0	0	60
060222Q6	0	5	5	15	7	2	-5	1	0	36	8	2	2	1	0	1	0	0	5	8	3	0	17	0.821875	0	0	57	0
060222Q6	0	5	5	16	8	2	1.6	7.6	1	36	8	2	0	0	0	0	0	0	7	8	4	0	9	0	0	0	0	58
060222Q6	0	5	5	17	9	3	4	10	0	36	8	1	1	1	0	1	1	0	6	8	1	17	0	0	23	59	0		11		0	1	0
060222Q6	0	5	5	18	10	3	2	8	0	36	8	1	2	2	0	1	1	0	4	8	2	9	0	0	20	59	0		11	11	0	1	0
060222Q6	0	5	5	19	11	3	3	9	0	36	8	1	1	1	0	1	1	0	5	8	3	29	0	0	21	58	0	0	1	1	1	1	1
060222Q6	0	5	5	20	12	3	5	11	0	36	8	1	2	1	0	1	0	0	7	8	4	16	0	0	22	60			11		0	1	0
060222Q6	0	5	5	21	9	3	4	10	0	36	8	2	1	1	0	1	1	0	6	8	1	0	2	0.446073	0	0	56	0
060222Q6	0	5	5	22	10	3	2	8	0	36	8	2	2	2	0	1	1	0	4	8	2	0	17	0.505305	0	0	56	0
060222Q6	0	5	5	23	11	3	5	11	0	36	8	2	1	1	0	1	1	0	5	8	3	0	5	0.163815	0	0	40	0
060222Q6	0	5	5	24	12	3	-7	-1	0	36	8	2	2	1	0	1	0	0	7	8	4	0	7	0.909457	0	0	48	0
060222Q6	0	5	5	25	13	4	4	10	0	36	8	1	1	1	0	1	1	0	6	8	1	8	0	0	23	57	0	0	2	2	2	2	1
060222Q6	0	5	5	26	14	4	2	8	0	36	8	1	1	1	0	1	1	0	4	8	2	17	0	0	12	44	0	0
060222Q6	0	5	5	27	15	4	3	9	0	36	8	1	2	1	0	1	0	0	5	8	3	29	0	0	22	58	0	0	11	11	0	1	0
060222Q6	0	5	5	28	16	4	1.6	7.6	1	36	8	1	0	0	0	0	0	0	7	8	4	5	0	0	0	0	0	54	5		0	0	0
060222Q6	0	5	5	29	13	4	4	10	0	36	8	2	1	1	0	1	1	0	6	8	1	0	-8	0.196635	0	0	51	0
060222Q6	0	5	5	30	14	4	6	12	0	36	8	2	1	1	0	1	1	0	4	8	2	0	8	0.297413	0	0	55	0
060222Q6	0	5	5	31	15	4	-5	1	0	36	8	2	2	1	0	1	0	0	5	8	3	0	11	0.674565	0	0	45	0
060222Q6	0	5	5	32	16	4	1.6	7.6	1	36	8	2	0	0	0	0	0	0	7	8	4	0	17	0	0	0	0	58
060222Q6	0	5	6	1	1	1	2	9.6	0	36	8	1	1	2	0	1	1	1	4	8	1	29	0	0	23	60	-	-	2	2	2	2	1
060222Q6	0	5	6	2	2	1	1.6	9.6	1	36	8	1	0	0	0	0	0	0	5	8	2	27	0	0	0	0	0	57	5	5	0	0	0
060222Q6	0	5	6	3	3	1	5	14	0	36	8	1	1	1	0	1	1	0	7	8	3	28	0	0	28	99999	-	-	5	5	0	0	0
060222Q6	0	5	6	4	4	1	4	11.6	0	36	8	1	1	1	0	1	1	0	6	8	4	26	0	0	24	56	0	0	1	1	1	1	1
060222Q6	0	5	6	5	2	1	1.6	9.2	1	36	8	2	0	0	0	0	0	0	5	8	2	0	7	0	0	0	0	55
060222Q6	0	5	6	6	1	1	2	14	0	36	8	2	1	2	0	1	1	1	4	8	1	0	27	0.241985	0	0	57	0
060222Q6	0	5	6	7	4	1	4	15	0	36	8	2	1	1	0	1	1	0	6	8	4	0	28	0.459238	0	0	58	0
060222Q6	0	5	6	8	3	1	3	10.6	0	36	8	2	1	1	0	1	1	0	7	8	3	0	27	0.133988	0	0	45	0
060222Q6	0	5	6	9	5	2	2	12	0	36	8	1	1	2	0	1	1	1	4	8	1	28	0	0	15	99999	-	-	5	5	0	0	0
060222Q6	0	5	6	10	6	2	2	10	0	36	8	1	2	2	0	1	1	0	5	8	2	99999	0	0	14	59	-	0	1	1	1	1	1
060222Q6	0	5	6	11	7	2	1.6	10.6	1	36	8	1	0	0	0	0	0	0	7	8	3	29	0	0	0	0	-	59	11		0	1	0
060222Q6	0	5	6	12	8	2	4	11.6	0	36	8	1	1	1	0	1	1	0	6	8	4	28	0	0	26	59	-	0	1	1	1	1	1
060222Q6	0	5	6	13	6	2	2	12	0	36	8	2	2	2	0	1	1	0	5	8	2	0	19	0.664929	0	0	52	0
060222Q6	0	5	6	14	5	2	2	14	0	36	8	2	1	2	0	1	1	1	4	8	1	0	27	0.257854	0	0	59	0
060222Q6	0	5	6	15	8	2	4	5	0	36	8	2	1	1	0	1	1	0	6	8	4	0	27	0.379956	0	0	59	0
060222Q6	0	5	6	16	7	2	1.6	9.2	1	36	8	2	0	0	0	0	0	0	7	8	3	0	27	0	0	0	0	58
060222Q6	0	5	6	17	9	3	2	12	0	36	8	1	1	1	0	1	1	0	4	8	1	27	0	0	17	60	-	-	11		0	1	0
060222Q6	0	5	6	18	10	3	3	11	0	36	8	1	1	1	0	1	1	0	5	8	2	28	0	0	26	59	0	0	11	11	0	1	0
060222Q6	0	5	6	19	11	3	5	14	0	36	8	1	1	1	0	1	1	0	7	8	3	29	0	0	27	99999	-	-	1	1	1	1	1
060222Q6	0	5	6	20	12	3	1.6	12.6	1	36	8	1	0	0	0	0	0	0	6	8	4	28	0	0	0	0	0	45	11		0	1	0
060222Q6	0	5	6	21	10	3	5	15	0	36	8	2	1	1	0	1	1	0	5	8	2	0	6	0.418959	0	0	47	0
060222Q6	0	5	6	22	9	3	6	14	0	36	8	2	1	1	0	1	1	0	4	8	1	0	19	0.445939	0	0	53	0
060222Q6	0	5	6	23	12	3	1.6	12.6	1	36	8	2	0	0	0	0	0	0	6	8	4	0	26	0	0	0	0	44
060222Q6	0	5	6	24	11	3	3	2	0	36	8	2	1	1	0	1	1	0	7	8	3	0	19	0.042726	0	0	46	0
060222Q6	0	5	6	25	13	4	2	12	0	36	8	1	1	1	0	1	1	0	4	8	1	20	0	0	14	53	0	0	2	2	2	2	1
060222Q6	0	5	6	26	14	4	3	11	0	36	8	1	1	1	0	1	1	0	5	8	2	27	0	0	20	60	-	-
060222Q6	0	5	6	27	15	4	1.6	10.6	1	36	8	1	0	0	0	0	0	0	7	8	3	29	0	0	0	0	-	60	11	11	0	1	0
060222Q6	0	5	6	28	16	4	4	11.6	0	36	8	1	2	1	0	1	0	0	6	8	4	26	0	0	20	48	0	0	5		0	0	0
060222Q6	0	5	6	29	14	4	5	15	0	36	8	2	1	1	0	1	1	0	5	8	2	0	15	0.333101	0	0	54	0
060222Q6	0	5	6	30	13	4	6	18	0	36	8	2	1	1	0	1	1	0	4	8	1	0	28	0.379279	0	0	57	0
060222Q6	0	5	6	31	16	4	-6	-5	0	36	8	2	2	1	0	1	0	0	6	8	4	0	17	0.586188	0	0	53	0
060222Q6	0	5	6	32	15	4	1.6	9.2	1	36	8	2	0	0	0	0	0	0	7	8	3	0	25	0	0	0	-	60
060222Q6	0	5	7	1	1	1	3	12.6	0	36	8	1	2	1	0	1	0	0	5	8	1	28	0	0	27	99999	-	-	2	2	2	2	1
060222Q6	0	5	7	2	2	1	1.6	11.2	1	36	8	1	0	0	0	0	0	0	7	8	2	29	0	0	0	0	0	60	5	5	0	0	0
060222Q6	0	5	7	3	3	1	1.6	15.6	1	36	8	1	0	0	0	0	0	0	6	8	3	99999	0	0	0	0	0	59	5	5	0	0	0
060222Q6	0	5	7	4	4	1	2	13.6	0	36	8	1	2	2	0	1	1	0	4	8	4	29	0	0	15	55	0	0	1	1	1	1	1
060222Q6	0	5	7	5	3	1	1.6	10.8	1	36	8	2	0	0	0	0	0	0	6	8	3	0	14	0	0	0	0	60
060222Q6	0	5	7	6	4	1	2	16	0	36	8	2	2	2	0	1	1	0	4	8	4	0	28	0.918163	0	0	60	0
060222Q6	0	5	7	7	1	1	-5	10	0	36	8	2	2	1	0	1	0	0	5	8	1	0	28	0.989271	0	0	14	0
060222Q6	0	5	7	8	2	1	1.6	12.2	1	36	8	2	0	0	0	0	0	0	7	8	2	0	15	0	0	0	0	60
060222Q6	0	5	7	9	5	2	3	15	0	36	8	1	2	1	0	1	0	0	5	8	1	30	0	0	18	60	0	0	5	5	0	0	0
060222Q6	0	5	7	10	6	2	2	12	0	36	8	1	2	2	0	1	1	0	7	8	2	30	0	0	23	60	-	-	1	1	1	1	1
060222Q6	0	5	7	11	7	2	4	14.6	0	36	8	1	2	1	0	1	0	0	6	8	3	30	0	0	26	60	0	0	11		0	1	0
060222Q6	0	5	7	12	8	2	2	13.6	0	36	8	1	2	2	0	1	1	0	4	8	4	29	0	0	25	60	0	0	1	1	1	1	1
060222Q6	0	5	7	13	7	2	-6	6	0	36	8	2	2	1	0	1	0	0	6	8	3	0	26	0.52112	0	0	45	0
060222Q6	0	5	7	14	8	2	2	16	0	36	8	2	2	2	0	1	1	0	4	8	4	0	28	0.939009	0	0	60	-
060222Q6	0	5	7	15	5	2	-5	0	0	36	8	2	2	1	0	1	0	0	5	8	1	0	23	0.746799	0	0	56	0
060222Q6	0	5	7	16	6	2	2	11.2	0	36	8	2	2	2	0	1	1	0	7	8	2	0	29	0.566091	0	0	60	0
060222Q6	0	5	7	17	9	3	3	15	0	36	8	1	1	1	0	1	1	0	5	8	1	28	0	0	26	60	-	-	11		0	1	0
060222Q6	0	5	7	18	10	3	5	16	0	36	8	1	2	1	0	1	0	0	7	8	2	30	0	0	23	60	-	-	11	11	0	1	0
060222Q6	0	5	7	19	11	3	4	18	0	36	8	1	2	1	0	1	0	0	6	8	3	30	0	0	18	56	0	0	1	1	1	1	1
060222Q6	0	5	7	20	12	3	2	14.6	0	36	8	1	2	2	0	1	1	0	4	8	4	8	0	0	20	60	0	0	11		0	1	0
060222Q6	0	5	7	21	11	3	-6	9	0	36	8	2	2	1	0	1	0	0	6	8	3	0	27	0.954242	0	0	52	0
060222Q6	0	5	7	22	12	3	2	16	0	36	8	2	2	2	0	1	1	0	4	8	4	0	24	0.970421	0	0	57	0
060222Q6	0	5	7	23	9	3	5	17.6	0	36	8	2	1	1	0	1	1	0	5	8	1	0	2	0.497455	0	0	55	0
060222Q6	0	5	7	24	10	3	-7	-5	0	36	8	2	2	1	0	1	0	0	7	8	2	0	20	0.782698	0	0	60	0
060222Q6	0	5	7	25	13	4	2	14	0	36	8	1	2	2	0	1	1	0	5	8	1	23	0	0	20	43	0	0	2	2	2	2	1
060222Q6	0	5	7	26	14	4	1.6	12.6	1	36	8	1	0	0	0	0	0	0	7	8	2	22	0	0	0	0	0	60
060222Q6	0	5	7	27	15	4	1.6	12.2	1	36	8	1	0	0	0	0	0	0	6	8	3	30	0	0	0	0	0	57	11	11	0	1	0
060222Q6	0	5	7	28	16	4	2	13.6	0	36	8	1	1	1	0	1	1	0	4	8	4	26	0	0	-3	60	0	0	5		0	0	0
060222Q6	0	5	7	29	15	4	1.6	16.6	1	36	8	2	0	0	0	0	0	0	6	8	3	0	12	0	0	0	0	60
060222Q6	0	5	7	30	16	4	6	24	0	36	8	2	1	1	0	1	1	0	4	8	4	0	28	0.240704	0	0	56	0
060222Q6	0	5	7	31	13	4	2	-3	0	36	8	2	2	2	0	1	1	0	5	8	1	0	25	0.753796	0	0	60	0
060222Q6	0	5	7	32	14	4	1.6	10.8	1	36	8	2	0	0	0	0	0	0	7	8	2	0	29	0	0	0	0	60
060222Q6	0	5	8	1	1	1	5	17.6	0	36	8	1	1	1	0	1	1	0	7	8	1	28	0	0	27	56	0	0	2	2	2	2	1
060222Q6	0	5	8	2	2	1	4	15.2	0	36	8	1	1	1	0	1	1	0	6	8	2	29	0	0	25	99999	-	-	5	5	0	0	0
060222Q6	0	5	8	3	3	1	2	17.6	0	36	8	1	1	2	0	1	1	1	4	8	3	99999	0	0	27	59	0	0	5	5	0	0	0
060222Q6	0	5	8	4	4	1	1.6	15.2	1	36	8	1	0	0	0	0	0	0	5	8	4	25	0	0	0	0	0	59	1	1	1	1	1
060222Q6	0	5	8	5	4	1	1.6	12.4	1	36	8	2	0	0	0	0	0	0	5	8	4	0	27	0	0	0	0	44
060222Q6	0	5	8	6	3	1	2	18	0	36	8	2	1	2	0	1	1	1	4	8	3	0	28	0.148413	0	0	60	-
060222Q6	0	5	8	7	2	1	4	14	0	36	8	2	1	1	0	1	1	0	6	8	2	0	28	0.096733	0	0	53	0
060222Q6	0	5	8	8	1	1	3	15.2	0	36	8	2	1	1	0	1	1	0	7	8	1	0	28	0.43439	0	0	35	0
060222Q6	0	5	8	9	5	2	1.6	16.6	1	36	8	1	0	0	0	0	0	0	7	8	1	30	0	0	0	0	0	58	5	5	0	0	0
060222Q6	0	5	8	10	6	2	1.6	13.6	1	36	8	1	0	0	0	0	0	0	6	8	2	25	0	0	0	0	0	56	1	1	1	1	1
060222Q6	0	5	8	11	7	2	2	16.6	0	36	8	1	2	2	0	1	1	0	4	8	3	30	0	0	25	59	0	0	11		0	1	0
060222Q6	0	5	8	12	8	2	3	16.6	0	36	8	1	1	1	0	1	1	0	5	8	4	29	0	0	26	59	0	0	1	1	1	1	1
060222Q6	0	5	8	13	8	2	5	11	0	36	8	2	1	1	0	1	1	0	5	8	4	0	25	0.054061	0	0	58	0
060222Q6	0	5	8	14	7	2	2	18	0	36	8	2	2	2	0	1	1	0	4	8	3	0	27	0.958613	0	0	60	-
060222Q6	0	5	8	15	6	2	1.6	1.6	1	36	8	2	0	0	0	0	0	0	6	8	2	0	26	0	0	0	0	57
060222Q6	0	5	8	16	5	2	1.6	12.8	1	36	8	2	0	0	0	0	0	0	7	8	1	0	24	0	0	0	0	59
060222Q6	0	5	8	17	9	3	1.6	16.6	1	36	8	1	0	0	0	0	0	0	7	8	1	28	0	0	0	0	0	59	11		0	1	0
060222Q6	0	5	8	18	10	3	4	20	0	36	8	1	1	1	0	1	1	0	6	8	2	30	0	0	22	58	0	0	11	11	0	1	0
060222Q6	0	5	8	19	11	3	2	20	0	36	8	1	2	2	0	1	1	0	4	8	3	30	0	0	21	99999	-	-	1	1	1	1	1
060222Q6	0	5	8	20	12	3	3	17.6	0	36	8	1	2	1	0	1	0	0	5	8	4	27	0	0	27	59	0	0	11		0	1	0
060222Q6	0	5	8	21	12	3	-5	4	0	36	8	2	2	1	0	1	0	0	5	8	4	0	9	0.656184	0	0	55	0
060222Q6	0	5	8	22	11	3	2	18	0	36	8	2	2	2	0	1	1	0	4	8	3	0	25	0.968404	0	0	57	0
060222Q6	0	5	8	23	10	3	4	21.6	0	36	8	2	1	1	0	1	1	0	6	8	2	0	15	0.144299	0	0	57	0
060222Q6	0	5	8	24	9	3	1.6	-3.4	1	36	8	2	0	0	0	0	0	0	7	8	1	0	27	0	0	0	0	47
060222Q6	0	5	8	25	13	4	1.6	15.6	1	36	8	1	0	0	0	0	0	0	7	8	1	17	0	0	0	0	0	58	2	2	2	2	1
060222Q6	0	5	8	26	14	4	4	16.6	0	36	8	1	2	1	0	1	0	0	6	8	2	30	0	0	23	59	0	0
060222Q6	0	5	8	27	15	4	2	14.2	0	36	8	1	2	2	0	1	1	0	4	8	3	24	0	0	18	59	0	0	11	11	0	1	0
060222Q6	0	5	8	28	16	4	3	16.6	0	36	8	1	1	1	0	1	1	0	5	8	4	17	0	0	20	60	-	-	5		0	0	0
060222Q6	0	5	8	29	16	4	5	21.6	0	36	8	2	1	1	0	1	1	0	5	8	4	0	15	0.455481	0	0	53	0
060222Q6	0	5	8	30	15	4	2	26	0	36	8	2	2	2	0	1	1	0	4	8	3	0	28	0.607958	0	0	56	0
060222Q6	0	5	8	31	14	4	-6	-9	0	36	8	2	2	1	0	1	0	0	6	8	2	0	18	0.714869	0	0	59	0
060222Q6	0	5	8	32	13	4	1.6	12.4	1	36	8	2	0	0	0	0	0	0	7	8	1	0	28	0	0	0	0	57
060222Q6	0	5	9	1	1	1	4	21.6	0	36	8	1	2	1	0	1	0	0	6	8	1	29	0	0	27	99999	-	-	2	2	2	2	1
060222Q6	0	5	9	2	2	1	3	18.2	0	36	8	1	1	1	0	1	1	0	5	8	2	29	0	0	27	60	-	-	5	5	0	0	0
060222Q6	0	5	9	3	3	1	2	19.6	0	36	8	1	2	1	0	1	0	0	4	8	3	30	0	0	27	99999	-	-	5	5	0	0	0
060222Q6	0	5	9	4	4	1	5	20.2	0	36	8	1	1	1	0	1	1	0	7	8	4	23	0	0	25	60	-	-	1	1	1	1	1
060222Q6	0	5	9	5	1	1	-6	6.4	0	36	8	2	2	1	0	1	0	0	6	8	1	0	9	0.969263	0	0	51	0
060222Q6	0	5	9	6	2	1	5	23	0	36	8	2	1	1	0	1	1	0	5	8	2	0	25	0.490034	0	0	56	0
060222Q6	0	5	9	7	3	1	-4	10	0	36	8	2	2	1	0	1	0	0	4	8	3	0	12	0.994461	0	0	50	0
060222Q6	0	5	9	8	4	1	3	18.2	0	36	8	2	1	1	0	1	1	0	7	8	4	0	28	0.021153	0	0	41	0
060222Q6	0	5	9	9	5	2	4	20.6	0	36	8	1	2	1	0	1	0	0	6	8	1	30	0	0	23	57	0	0	5	5	0	0	0
060222Q6	0	5	9	10	6	2	1.6	15.2	1	36	8	1	0	0	0	0	0	0	5	8	2	27	0	0	0	0	0	57	1	1	1	1	1
060222Q6	0	5	9	11	7	2	2	18.6	0	36	8	1	2	2	0	1	1	0	4	8	3	30	0	0	25	60	-	0	11		0	1	0
060222Q6	0	5	9	12	8	2	2	18.6	0	36	8	1	2	2	0	1	1	0	7	8	4	30	0	0	26	59	-	0	1	1	1	1	1
060222Q6	0	5	9	13	5	2	-6	5	0	36	8	2	2	1	0	1	0	0	6	8	1	0	21	0.936929	0	0	54	0
060222Q6	0	5	9	14	6	2	1.6	19.6	1	36	8	2	0	0	0	0	0	0	5	8	2	0	7	0	0	0	0	58
060222Q6	0	5	9	15	7	2	2	3.6	0	36	8	2	2	2	0	1	1	0	4	8	3	0	23	0.949455	0	0	58	0
060222Q6	0	5	9	16	8	2	2	14.8	0	36	8	2	2	2	0	1	1	0	7	8	4	0	27	0.90883	0	0	58	0
060222Q6	0	5	9	17	9	3	1.6	18.2	1	36	8	1	0	0	0	0	0	0	6	8	1	30	0	0	0	0	-	60	11		0	1	0
060222Q6	0	5	9	18	10	3	3	23	0	36	8	1	2	1	0	1	0	0	5	8	2	28	0	0	25	56	0	0	11	11	0	1	0
060222Q6	0	5	9	19	11	3	2	22	0	36	8	1	2	2	0	1	1	0	4	8	3	28	0	0	25	59	-	0	1	1	1	1	1
060222Q6	0	5	9	20	12	3	1.6	19.2	1	36	8	1	0	0	0	0	0	0	7	8	4	30	0	0	0	0	0	57	11		0	1	0
060222Q6	0	5	9	21	9	3	1.6	5.6	1	36	8	2	0	0	0	0	0	0	6	8	1	0	4	0	0	0	0	58
060222Q6	0	5	9	22	10	3	-5	13	0	36	8	2	2	1	0	1	0	0	5	8	2	0	22	0.740691	0	0	56	0
060222Q6	0	5	9	23	11	3	2	23.6	0	36	8	2	2	2	0	1	1	0	4	8	3	0	13	0.86375	0	0	58	0
060222Q6	0	5	9	24	12	3	1.6	-1.8	1	36	8	2	0	0	0	0	0	0	7	8	4	0	17	0	0	0	0	58
060222Q6	0	5	9	25	13	4	1.6	17.2	1	36	8	1	0	0	0	0	0	0	6	8	1	28	0	0	0	0	0	55	2	2	2	2	1
060222Q6	0	5	9	26	14	4	3	19.6	0	36	8	1	2	1	0	1	0	0	5	8	2	30	0	0	26	60	-	0
060222Q6	0	5	9	27	15	4	2	16.2	0	36	8	1	2	2	0	1	1	0	4	8	3	25	0	0	19	56	0	0	11	11	0	1	0
060222Q6	0	5	9	28	16	4	1.6	18.2	1	36	8	1	0	0	0	0	0	0	7	8	4	19	0	0	0	0	-	60	5		0	0	0
060222Q6	0	5	9	29	13	4	1.6	23.2	1	36	8	2	0	0	0	0	0	0	6	8	1	0	20	0	0	0	0	58
060222Q6	0	5	9	30	14	4	-5	21	0	36	8	2	2	1	0	1	0	0	5	8	2	0	24	0.955387	0	0	52	0
060222Q6	0	5	9	31	15	4	2	-7	0	36	8	2	2	2	0	1	1	0	4	8	3	0	6	0.798411	0	0	56	0
060222Q6	0	5	9	32	16	4	1.6	14	1	36	8	2	0	0	0	0	0	0	7	8	4	0	26	0	0	0	-	60
060222Q6	0	5	10	1	1	1	2	23.6	0	36	8	1	2	1	0	1	0	0	4	8	1	29	0	0	12	60	0	-	2	2	2	2	1
060222Q6	0	5	10	2	2	1	1.6	19.8	1	36	8	1	0	0	0	0	0	0	6	8	2	27	0	0	0	0	0	60	5	5	0	0	0
060222Q6	0	5	10	3	3	1	5	24.6	0	36	8	1	1	1	0	1	1	0	7	8	3	30	0	0	27	99999	-	-	5	5	0	0	0
060222Q6	0	5	10	4	4	1	2	22.2	0	36	8	1	2	2	0	1	1	0	5	8	4	22	0	0	23	99999	-	-	1	1	1	1	1
060222Q6	0	5	10	5	2	1	1.6	8	1	36	8	2	0	0	0	0	0	0	6	8	2	0	20	0	0	0	0	58
060222Q6	0	5	10	6	1	1	-4	19	0	36	8	2	2	1	0	1	0	0	4	8	1	0	25	0.905948	0	0	54	0
060222Q6	0	5	10	7	4	1	2	12	0	36	8	2	2	2	0	1	1	0	5	8	4	0	21	0.59319	0	0	34	0
060222Q6	0	5	10	8	3	1	3	21.2	0	36	8	2	1	1	0	1	1	0	7	8	3	0	28	0.040677	0	0	40	0
060222Q6	0	5	10	9	5	2	2	22.6	0	36	8	1	1	2	0	1	1	1	4	8	1	30	0	0	22	99999	-	-	5	5	0	0	0
060222Q6	0	5	10	10	6	2	2	17.2	0	36	8	1	2	2	0	1	1	0	6	8	2	28	0	0	18	99999	-	-	1	1	1	1	1
060222Q6	0	5	10	11	7	2	1.6	20.2	1	36	8	1	0	0	0	0	0	0	7	8	3	30	0	0	0	0	0	60	11		0	1	0
060222Q6	0	5	10	12	8	2	2	20.6	0	36	8	1	2	2	0	1	1	0	5	8	4	24	0	0	23	99999	-	-	1	1	1	1	1
060222Q6	0	5	10	13	6	2	2	7	0	36	8	2	2	2	0	1	1	0	6	8	2	0	22	0.959609	0	0	60	0
060222Q6	0	5	10	14	5	2	2	21.6	0	36	8	2	1	2	0	1	1	1	4	8	1	0	27	0.469259	0	0	99999	-
060222Q6	0	5	10	15	8	2	2	5.6	0	36	8	2	2	2	0	1	1	0	5	8	4	0	26	0.516893	0	0	60	0
060222Q6	0	5	10	16	7	2	1.6	16.4	1	36	8	2	0	0	0	0	0	0	7	8	3	0	23	0	0	0	0	60
060222Q6	0	5	10	17	9	3	2	20.2	0	36	8	1	1	1	0	1	1	0	4	8	1	18	0	0	25	58	0	0	11		0	1	0
060222Q6	0	5	10	18	10	3	4	27	0	36	8	1	2	1	0	1	0	0	6	8	2	30	0	0	28	99999	-	-	11	11	0	1	0
060222Q6	0	5	10	19	11	3	1.6	23.6	1	36	8	1	0	0	0	0	0	0	7	8	3	30	0	0	0	0	0	60	1	1	1	1	1
060222Q6	0	5	10	20	12	3	3	22.2	0	36	8	1	2	1	0	1	0	0	5	8	4	29	0	0	21	60	0	-	11		0	1	0
060222Q6	0	5	10	21	10	3	-6	-0.4	0	36	8	2	2	1	0	1	0	0	6	8	2	0	16	0.729694	0	0	60	0
060222Q6	0	5	10	22	9	3	6	19	0	36	8	2	1	1	0	1	1	0	4	8	1	0	15	0.154743	0	0	60	-
060222Q6	0	5	10	23	12	3	-5	18.6	0	36	8	2	2	1	0	1	0	0	5	8	4	0	25	0.70142	0	0	56	0
060222Q6	0	5	10	24	11	3	1.6	-0.2	1	36	8	2	0	0	0	0	0	0	7	8	3	0	26	0	0	0	0	57
060222Q6	0	5	10	25	13	4	2	19.2	0	36	8	1	1	2	0	1	1	1	4	8	1	21	0	0	17	52	0	0	2	2	2	2	1
060222Q6	0	5	10	26	14	4	1.6	21.2	1	36	8	1	0	0	0	0	0	0	6	8	2	30	0	0	0	0	0	60
060222Q6	0	5	10	27	15	4	1.6	17.8	1	36	8	1	0	0	0	0	0	0	7	8	3	27	0	0	0	0	0	57	11	11	0	1	0
060222Q6	0	5	10	28	16	4	1.6	19.8	1	36	8	1	0	0	0	0	0	0	5	8	4	22	0	0	0	0	0	60	5		0	0	0
060222Q6	0	5	10	29	14	4	1.6	24.8	1	36	8	2	0	0	0	0	0	0	6	8	2	0	20	0	0	0	0	54
060222Q6	0	5	10	30	13	4	2	23	0	36	8	2	1	2	0	1	1	1	4	8	1	0	27	0.4419	0	0	60	-
060222Q6	0	5	10	31	16	4	1.6	-5.4	1	36	8	2	0	0	0	0	0	0	5	8	4	0	10	0	0	0	0	55
060222Q6	0	5	10	32	15	4	1.6	15.6	1	36	8	2	0	0	0	0	0	0	7	8	3	0	28	0	0	0	0	58
060222Q6	0	5	11	1	1	1	3	26.6	0	36	8	1	2	1	0	1	0	0	5	8	1	28	0	0	24	59	0	0	2	2	2	2	1
060222Q6	0	5	11	2	2	1	5	24.8	0	36	8	1	1	1	0	1	1	0	7	8	2	99999	0	0	28	60	-	0	5	5	0	0	0
060222Q6	0	5	11	3	3	1	1.6	26.2	1	36	8	1	0	0	0	0	0	0	6	8	3	99999	0	0	0	0	0	60	5	5	0	0	0
060222Q6	0	5	11	4	4	1	2	24.2	0	36	8	1	2	2	0	1	1	0	4	8	4	29	0	0	25	59	0	0	1	1	1	1	1
060222Q6	0	5	11	5	3	1	1.6	9.6	1	36	8	2	0	0	0	0	0	0	6	8	3	0	28	0	0	0	0	56
060222Q6	0	5	11	6	4	1	2	21	0	36	8	2	2	2	0	1	1	0	4	8	4	0	28	0.768729	0	0	60	0
060222Q6	0	5	11	7	1	1	-5	7	0	36	8	2	2	1	0	1	0	0	5	8	1	0	21	0.629705	0	0	43	0
060222Q6	0	5	11	8	2	1	3	24.2	0	36	8	2	1	1	0	1	1	0	7	8	2	0	30	0.237693	0	0	41	0
060222Q6	0	5	11	9	5	2	3	25.6	0	36	8	1	1	1	0	1	1	0	5	8	1	30	0	0	17	60	-	0	5	5	0	0	0
060222Q6	0	5	11	10	6	2	1.6	18.8	1	36	8	1	0	0	0	0	0	0	7	8	2	29	0	0	0	0	0	59	1	1	1	1	1
060222Q6	0	5	11	11	7	2	4	24.2	0	36	8	1	1	1	0	1	1	0	6	8	3	99999	0	0	28	59	0	0	11		0	1	0
060222Q6	0	5	11	12	8	2	2	22.6	0	36	8	1	1	1	0	1	1	0	4	8	4	30	0	0	25	55	0	0	1	1	1	1	1
060222Q6	0	5	11	13	7	2	4	11	0	36	8	2	1	1	0	1	1	0	6	8	3	0	5	0.269985	0	0	56	0
060222Q6	0	5	11	14	8	2	6	27.6	0	36	8	2	1	1	0	1	1	0	4	8	4	0	28	0.151995	0	0	58	0
060222Q6	0	5	11	15	5	2	5	10.6	0	36	8	2	1	1	0	1	1	0	5	8	1	0	27	0.111698	0	0	56	0
060222Q6	0	5	11	16	6	2	1.6	18	1	36	8	2	0	0	0	0	0	0	7	8	2	0	28	0	0	0	-	99999
060222Q6	0	5	11	17	9	3	1.6	21.8	1	36	8	1	0	0	0	0	0	0	5	8	1	30	0	0	0	0	0	59	11		0	1	0
060222Q6	0	5	11	18	10	3	1.6	28.6	1	36	8	1	0	0	0	0	0	0	7	8	2	30	0	0	0	0	-	60	11	11	0	1	0
060222Q6	0	5	11	19	11	3	1.6	25.2	1	36	8	1	0	0	0	0	0	0	6	8	3	30	0	0	0	0	0	60	1	1	1	1	1
060222Q6	0	5	11	20	12	3	2	24.2	0	36	8	1	1	1	0	1	1	0	4	8	4	28	0	0	27	60	-	0	11		0	1	0
060222Q6	0	5	11	21	11	3	1.6	1.2	1	36	8	2	0	0	0	0	0	0	6	8	3	0	28	0	0	0	0	58
060222Q6	0	5	11	22	12	3	6	25	0	36	8	2	1	1	0	1	1	0	4	8	4	0	25	0.266827	0	0	55	0
060222Q6	0	5	11	23	9	3	1.6	20.2	1	36	8	2	0	0	0	0	0	0	5	8	1	0	28	0	0	0	-	60
060222Q6	0	5	11	24	10	3	1.6	1.4	1	36	8	2	0	0	0	0	0	0	7	8	2	0	24	0	0	0	0	58
060222Q6	0	5	11	25	13	4	1.6	20.8	1	36	8	1	0	0	0	0	0	0	5	8	1	22	0	0	0	0	0	54	2	2	2	2	1
060222Q6	0	5	11	26	14	4	1.6	22.8	1	36	8	1	0	0	0	0	0	0	7	8	2	27	0	0	0	0	0	58
060222Q6	0	5	11	27	15	4	4	21.8	0	36	8	1	2	1	0	1	0	0	6	8	3	30	0	0	26	57	0	0	11	11	0	1	0
060222Q6	0	5	11	28	16	4	2	21.8	0	36	8	1	1	2	0	1	1	1	4	8	4	27	0	0	14	99999	-	-	5		0	0	0
060222Q6	0	5	11	29	15	4	-6	18.8	0	36	8	2	2	1	0	1	0	0	6	8	3	0	20	0.599989	0	0	52	0
060222Q6	0	5	11	30	16	4	2	25	0	36	8	2	1	2	0	1	1	1	4	8	4	0	28	0.02329	0	0	59	0
060222Q6	0	5	11	31	13	4	1.6	-3.8	1	36	8	2	0	0	0	0	0	0	5	8	1	0	20	0	0	0	0	59
060222Q6	0	5	11	32	14	4	1.6	17.2	1	36	8	2	0	0	0	0	0	0	7	8	2	0	28	0	0	0	0	59
060222Q6	0	5	12	1	1	1	5	31.6	0	36	8	1	2	1	0	1	0	0	7	8	1	29	0	0	27	59	0	0	2	2	2	2	1
060222Q6	0	5	12	2	2	1	2	26.8	0	36	8	1	2	2	0	1	1	0	4	8	2	30	0	0	27	58	0	0	5	5	0	0	0
060222Q6	0	5	12	3	3	1	3	29.2	0	36	8	1	2	1	0	1	0	0	5	8	3	30	0	0	27	60	-	-	5	5	0	0	0
060222Q6	0	5	12	4	4	1	1.6	25.8	1	36	8	1	0	0	0	0	0	0	6	8	4	30	0	0	0	0	0	54	1	1	1	1	1
060222Q6	0	5	12	5	4	1	1.6	11.2	1	36	8	2	0	0	0	0	0	0	6	8	4	0	29	0	0	0	0	53
060222Q6	0	5	12	6	3	1	-5	16	0	36	8	2	2	1	0	1	0	0	5	8	3	0	28	0.675477	0	0	58	0
060222Q6	0	5	12	7	2	1	2	9	0	36	8	2	2	2	0	1	1	0	4	8	2	0	6	0.786705	0	0	56	0
060222Q6	0	5	12	8	1	1	-7	17.2	0	36	8	2	2	1	0	1	0	0	7	8	1	0	29	0.838418	0	0	58	0
060222Q6	0	5	12	9	5	2	5	30.6	0	36	8	1	1	1	0	1	1	0	7	8	1	30	0	0	26	99999	-	-	5	5	0	0	0
060222Q6	0	5	12	10	6	2	2	20.8	0	36	8	1	1	1	0	1	1	0	4	8	2	29	0	0	-22	57	0	0	1	1	1	1	1
060222Q6	0	5	12	11	7	2	1.6	25.8	1	36	8	1	0	0	0	0	0	0	5	8	3	29	0	0	0	0	-	60	11		0	1	0
060222Q6	0	5	12	12	8	2	4	26.6	0	36	8	1	1	1	0	1	1	0	6	8	4	30	0	0	22	60	-	-	1	1	1	1	1
060222Q6	0	5	12	13	8	2	4	15	0	36	8	2	1	1	0	1	1	0	6	8	4	0	23	0.437564	0	0	59	0
060222Q6	0	5	12	14	7	2	1.6	29.2	1	36	8	2	0	0	0	0	0	0	5	8	3	0	26	0	0	0	0	59
060222Q6	0	5	12	15	6	2	6	16.6	0	36	8	2	1	1	0	1	1	0	4	8	2	0	27	0.397244	0	0	59	0
060222Q6	0	5	12	16	5	2	3	21	0	36	8	2	1	1	0	1	1	0	7	8	1	0	29	0.376448	0	0	58	0
060222Q6	0	5	12	17	9	3	5	26.8	0	36	8	1	1	1	0	1	1	0	7	8	1	9	0	0	26	60	-	-	11		0	1	0
060222Q6	0	5	12	18	10	3	2	30.6	0	36	8	1	1	1	0	1	1	0	4	8	2	99999	0	0	24	99999	-	-	11	11	0	1	0
060222Q6	0	5	12	19	11	3	2	27.2	0	36	8	1	2	2	0	1	1	0	5	8	3	30	0	0	14	59	0	0	1	1	1	1	1
060222Q6	0	5	12	20	12	3	4	28.2	0	36	8	1	1	1	0	1	1	0	6	8	4	30	0	0	26	57	0	0	11		0	1	0
060222Q6	0	5	12	21	12	3	4	5.2	0	36	8	2	1	1	0	1	1	0	6	8	4	0	16	0.216717	0	0	55	0
060222Q6	0	5	12	22	11	3	2	27	0	36	8	2	2	2	0	1	1	0	5	8	3	0	12	0.672258	0	0	58	0
060222Q6	0	5	12	23	10	3	6	26.2	0	36	8	2	1	1	0	1	1	0	4	8	2	0	23	0.371755	0	0	56	0
060222Q6	0	5	12	24	9	3	3	4.4	0	36	8	2	1	1	0	1	1	0	7	8	1	0	24	0.433389	0	0	50	0
060222Q6	0	5	12	25	13	4	1.6	22.4	1	36	8	1	0	0	0	0	0	0	7	8	1	28	0	0	0	0	0	53	2	2	2	2	1
060222Q6	0	5	12	26	14	4	2	24.8	0	36	8	1	2	2	0	1	1	0	4	8	2	30	0	0	12	59	0	0
060222Q6	0	5	12	27	15	4	1.6	23.4	1	36	8	1	0	0	0	0	0	0	5	8	3	28	0	0	0	0	0	59	11	11	0	1	0
060222Q6	0	5	12	28	16	4	1.6	23.4	1	36	8	1	0	0	0	0	0	0	6	8	4	27	0	0	0	0	0	58	5		0	0	0
060222Q6	0	5	12	29	16	4	1.6	20.4	1	36	8	2	0	0	0	0	0	0	6	8	4	0	28	0	0	0	0	59
060222Q6	0	5	12	30	15	4	1.6	26.6	1	36	8	2	0	0	0	0	0	0	5	8	3	0	22	0	0	0	0	55
060222Q6	0	5	12	31	14	4	2	-1.8	0	36	8	2	2	2	0	1	1	0	4	8	2	0	18	0.557444	0	0	60	0
060222Q6	0	5	12	32	13	4	1.6	18.8	1	36	8	2	0	0	0	0	0	0	7	8	1	0	28	0	0	0	-	60
060222Q6	0	5	13	1	1	1	1.6	33.2	1	36	8	1	0	0	0	0	0	0	7	8	1	30	0	0	0	0	-	60	2	2	2	2	1
060222Q6	0	5	13	2	2	1	4	30.8	0	36	8	1	2	1	0	1	0	0	6	8	2	30	0	0	23	99999	-	-	5	5	0	0	0
060222Q6	0	5	13	3	3	1	2	31.2	0	36	8	1	2	2	0	1	1	0	4	8	3	29	0	0	26	99999	-	-	5	5	0	0	0
060222Q6	0	5	13	4	4	1	3	28.8	0	36	8	1	1	1	0	1	1	0	5	8	4	29	0	0	26	58	0	0	1	1	1	1	1
060222Q6	0	5	13	5	1	1	1.6	12.8	1	36	8	2	0	0	0	0	0	0	7	8	1	0	5	0	0	0	-	60
060222Q6	0	5	13	6	2	1	-6	10	0	36	8	2	2	1	0	1	0	0	6	8	2	0	24	0.845166	0	0	41	0
060222Q6	0	5	13	7	3	1	2	11	0	36	8	2	2	2	0	1	1	0	4	8	3	0	17	0.773396	0	0	47	0
060222Q6	0	5	13	8	4	1	5	22.2	0	36	8	2	1	1	0	1	1	0	5	8	4	0	22	0.482453	0	0	41	0
060222Q6	0	5	13	9	5	2	1.6	32.2	1	36	8	1	0	0	0	0	0	0	7	8	1	99999	0	0	0	0	-	60	5	5	0	0	0
060222Q6	0	5	13	10	6	2	1.6	22.4	1	36	8	1	0	0	0	0	0	0	6	8	2	30	0	0	0	0	-	60	1	1	1	1	1
060222Q6	0	5	13	11	7	2	2	27.8	0	36	8	1	2	2	0	1	1	0	4	8	3	30	0	0	21	60	-	0	11		0	1	0
060222Q6	0	5	13	12	8	2	2	28.6	0	36	8	1	2	2	0	1	1	0	5	8	4	30	0	0	26	99999	-	-	1	1	1	1	1
060222Q6	0	5	13	13	5	2	1.6	16.6	1	36	8	2	0	0	0	0	0	0	7	8	1	0	23	0	0	0	0	57
060222Q6	0	5	13	14	6	2	1.6	30.8	1	36	8	2	0	0	0	0	0	0	6	8	2	0	27	0	0	0	0	58
060222Q6	0	5	13	15	7	2	2	18.6	0	36	8	2	2	2	0	1	1	0	4	8	3	0	27	0.571948	0	0	60	0
060222Q6	0	5	13	16	8	2	2	23	0	36	8	2	2	2	0	1	1	0	5	8	4	0	26	0.7977	0	0	60	0
060222Q6	0	5	13	17	9	3	5	31.8	0	36	8	1	1	1	0	1	1	0	7	8	1	30	0	0	27	99999	-	-	11		0	1	0
060222Q6	0	5	13	18	10	3	1.6	32.2	1	36	8	1	0	0	0	0	0	0	6	8	2	30	0	0	0	0	0	60	11	11	0	1	0
060222Q6	0	5	13	19	11	3	2	29.2	0	36	8	1	1	1	0	1	1	0	4	8	3	30	0	0	16	99999	-	-	1	1	1	1	1
060222Q6	0	5	13	20	12	3	1.6	29.8	1	36	8	1	0	0	0	0	0	0	5	8	4	30	0	0	0	0	0	56	11		0	1	0
060222Q6	0	5	13	21	9	3	3	8.2	0	36	8	2	1	1	0	1	1	0	7	8	1	0	14	0.091825	0	0	31	0
060222Q6	0	5	13	22	10	3	1.6	28.6	1	36	8	2	0	0	0	0	0	0	6	8	2	0	19	0	0	0	-	60
060222Q6	0	5	13	23	11	3	6	32.2	0	36	8	2	1	1	0	1	1	0	4	8	3	0	27	0.191062	0	0	60	0
060222Q6	0	5	13	24	12	3	1.6	6	1	36	8	2	0	0	0	0	0	0	5	8	4	0	18	0	0	0	0	58
060222Q6	0	5	13	25	13	4	1.6	24	1	36	8	1	0	0	0	0	0	0	7	8	1	99999	0	0	0	0	0	57	2	2	2	2	1
060222Q6	0	5	13	26	14	4	1.6	26.4	1	36	8	1	0	0	0	0	0	0	6	8	2	26	0	0	0	0	0	60
060222Q6	0	5	13	27	15	4	2	25.4	0	36	8	1	1	1	0	1	1	0	4	8	3	25	0	0	20	57	0	0	11	11	0	1	0
060222Q6	0	5	13	28	16	4	3	26.4	0	36	8	1	1	1	0	1	1	0	5	8	4	26	0	0	21	99999	-	-	5		0	0	0
060222Q6	0	5	13	29	13	4	1.6	22	1	36	8	2	0	0	0	0	0	0	7	8	1	0	23	0	0	0	-	60
060222Q6	0	5	13	30	14	4	1.6	28.2	1	36	8	2	0	0	0	0	0	0	6	8	2	0	20	0	0	0	0	56
060222Q6	0	5	13	31	15	4	6	4.2	0	36	8	2	1	1	0	1	1	0	4	8	3	0	25	0.403755	0	0	58	0
060222Q6	0	5	13	32	16	4	5	23.8	0	36	8	2	1	1	0	1	1	0	5	8	4	0	2	0.36987	0	0	58	0
060222Q6	0	5	14	1	1	1	2	35.2	0	36	8	1	2	1	0	1	0	0	4	8	1	29	0	0	26	99999	-	-	2	2	2	2	1
060222Q6	0	5	14	2	2	1	1.6	32.4	1	36	8	1	0	0	0	0	0	0	5	8	2	28	0	0	0	0	0	58	5	5	0	0	0
060222Q6	0	5	14	3	3	1	4	35.2	0	36	8	1	2	1	0	1	0	0	6	8	3	30	0	0	25	60	-	-	5	5	0	0	0
060222Q6	0	5	14	4	4	1	2	30.8	0	36	8	1	2	2	0	1	1	0	7	8	4	25	0	0	21	51	0	0	1	1	1	1	1
060222Q6	0	5	14	5	2	1	1.6	14.4	1	36	8	2	0	0	0	0	0	0	5	8	2	0	10	0	0	0	0	60
060222Q6	0	5	14	6	1	1	-4	6	0	36	8	2	2	1	0	1	0	0	4	8	1	0	29	0.657796	0	0	39	0
060222Q6	0	5	14	7	4	1	2	13	0	36	8	2	2	2	0	1	1	0	7	8	4	0	15	0.918347	0	0	39	0
060222Q6	0	5	14	8	3	1	-6	16.2	0	36	8	2	2	1	0	1	0	0	6	8	3	0	29	0.89773	0	0	49	0
060222Q6	0	5	14	9	5	2	2	34.2	0	36	8	1	2	1	0	1	0	0	4	8	1	30	0	0	23	60	-	-	5	5	0	0	0
060222Q6	0	5	14	10	6	2	3	25.4	0	36	8	1	1	1	0	1	1	0	5	8	2	30	0	0	10	60	0	0	1	1	1	1	1
060222Q6	0	5	14	11	7	2	1.6	29.4	1	36	8	1	0	0	0	0	0	0	6	8	3	99999	0	0	0	0	0	59	11		0	1	0
060222Q6	0	5	14	12	8	2	1.6	30.2	1	36	8	1	0	0	0	0	0	0	7	8	4	29	0	0	0	0	0	59	1	1	1	1	1
060222Q6	0	5	14	13	6	2	5	21.6	0	36	8	2	1	1	0	1	1	0	5	8	2	0	28	0.291057	0	0	59	0
060222Q6	0	5	14	14	5	2	-4	26.8	0	36	8	2	2	1	0	1	0	0	4	8	1	0	28	0.641117	0	0	55	0
060222Q6	0	5	14	15	8	2	1.6	20.2	1	36	8	2	0	0	0	0	0	0	7	8	4	0	12	0	0	0	0	57
060222Q6	0	5	14	16	7	2	1.6	24.6	1	36	8	2	0	0	0	0	0	0	6	8	3	0	23	0	0	0	0	60
060222Q6	0	5	14	17	9	3	2	33.8	0	36	8	1	2	2	0	1	1	0	4	8	1	27	0	0	21	99999	-	-	11		0	1	0
060222Q6	0	5	14	18	10	3	3	35.2	0	36	8	1	2	1	0	1	0	0	5	8	2	30	0	0	25	60	-	-	11	11	0	1	0
060222Q6	0	5	14	19	11	3	4	33.2	0	36	8	1	2	1	0	1	0	0	6	8	3	99999	0	0	17	60	0	0	1	1	1	1	1
060222Q6	0	5	14	20	12	3	5	34.8	0	36	8	1	1	1	0	1	1	0	7	8	4	30	0	0	27	60	0	-	11		0	1	0
060222Q6	0	5	14	21	10	3	-5	3.2	0	36	8	2	2	1	0	1	0	0	5	8	2	0	4	0.580786	0	0	59	0
060222Q6	0	5	14	22	9	3	2	30.6	0	36	8	2	2	2	0	1	1	0	4	8	1	0	21	0.549179	0	0	56	0
060222Q6	0	5	14	23	12	3	3	35.2	0	36	8	2	1	1	0	1	1	0	7	8	4	0	-3	0.09382	0	0	59	0
060222Q6	0	5	14	24	11	3	-6	0	0	36	8	2	2	1	0	1	0	0	6	8	3	0	27	0.724816	0	0	55	0
060222Q6	0	5	14	25	13	4	2	26	0	36	8	1	2	2	0	1	1	0	4	8	1	29	0	0	19	57	0	0	2	2	2	2	1
060222Q6	0	5	14	26	14	4	3	29.4	0	36	8	1	2	1	0	1	0	0	5	8	2	27	0	0	23	55	0	0
060222Q6	0	5	14	27	15	4	4	29.4	0	36	8	1	1	1	0	1	1	0	6	8	3	30	0	0	19	99999	-	-	11	11	0	1	0
060222Q6	0	5	14	28	16	4	1.6	28	1	36	8	1	0	0	0	0	0	0	7	8	4	28	0	0	0	0	0	59	5		0	0	0
060222Q6	0	5	14	29	14	4	-5	17	0	36	8	2	2	1	0	1	0	0	5	8	2	0	21	0.769388	0	0	55	0
060222Q6	0	5	14	30	13	4	2	30.2	0	36	8	2	2	2	0	1	1	0	4	8	1	0	28	0.677425	0	0	55	0
060222Q6	0	5	14	31	16	4	1.6	5.8	1	36	8	2	0	0	0	0	0	0	7	8	4	0	9	0	0	0	0	59
060222Q6	0	5	14	32	15	4	4	27.8	0	36	8	2	1	1	0	1	1	0	6	8	3	0	0	0.035632	0	0	60	-
060222Q6	0	5	15	1	1	1	3	38.2	0	36	8	1	2	1	0	1	0	0	5	8	1	29	0	0	27	60	-	0	2	2	2	2	1
060222Q6	0	5	15	2	2	1	2	34.4	0	36	8	1	1	2	0	1	1	1	4	8	2	27	0	0	26	60	0	0	5	5	0	0	0
060222Q6	0	5	15	3	3	1	1.6	36.8	1	36	8	1	0	0	0	0	0	0	7	8	3	30	0	0	0	0	-	60	5	5	0	0	0
060222Q6	0	5	15	4	4	1	1.6	32.4	1	36	8	1	0	0	0	0	0	0	6	8	4	28	0	0	0	0	0	58	1	1	1	1	1
060222Q6	0	5	15	5	3	1	1.6	16	1	36	8	2	0	0	0	0	0	0	7	8	3	0	12	0	0	0	-	60
060222Q6	0	5	15	6	4	1	1.6	7.6	1	36	8	2	0	0	0	0	0	0	6	8	4	0	28	0	0	0	0	59
060222Q6	0	5	15	7	1	1	-5	8	0	36	8	2	2	1	0	1	0	0	5	8	1	0	21	0.949134	0	0	52	0
060222Q6	0	5	15	8	2	1	2	18.2	0	36	8	2	1	2	0	1	1	1	4	8	2	0	25	0.098207	0	0	49	0
060222Q6	0	5	15	9	5	2	3	37.2	0	36	8	1	1	1	0	1	1	0	5	8	1	29	0	0	25	60	-	-	5	5	0	0	0
060222Q6	0	5	15	10	6	2	1.6	27	1	36	8	1	0	0	0	0	0	0	4	8	2	28	0	0	0	0	-	60	1	1	1	1	1
060222Q6	0	5	15	11	7	2	1.6	31	1	36	8	1	0	0	0	0	0	0	7	8	3	30	0	0	0	0	-	60	11		0	1	0
060222Q6	0	5	15	12	8	2	1.6	31.8	1	36	8	1	0	0	0	0	0	0	6	8	4	29	0	0	0	0	-	60	1	1	1	1	1
060222Q6	0	5	15	13	7	2	1.6	23.2	1	36	8	2	0	0	0	0	0	0	7	8	3	0	26	0	0	0	0	58
060222Q6	0	5	15	14	8	2	1.6	28.4	1	36	8	2	0	0	0	0	0	0	6	8	4	0	27	0	0	0	-	60
060222Q6	0	5	15	15	5	2	5	25.2	0	36	8	2	1	1	0	1	1	0	5	8	1	0	26	0.11237	0	0	59	0
060222Q6	0	5	15	16	6	2	1.6	26.2	1	36	8	2	0	0	0	0	0	0	4	8	2	0	25	0	0	0	0	60
060222Q6	0	5	15	17	9	3	3	36.8	0	36	8	1	2	1	0	1	0	0	5	8	1	30	0	0	27	56	0	0	11		0	1	0
060222Q6	0	5	15	18	10	3	1.6	36.8	1	36	8	1	0	0	0	0	0	0	4	8	2	30	0	0	0	0	0	60	11	11	0	1	0
060222Q6	0	5	15	19	11	3	5	38.2	0	36	8	1	2	1	0	1	0	0	7	8	3	99999	0	0	20	60	-	-	1	1	1	1	1
060222Q6	0	5	15	20	12	3	4	38.8	0	36	8	1	2	1	0	1	0	0	6	8	4	30	0	0	26	48	0	0	11		0	1	0
060222Q6	0	5	15	21	11	3	-7	-3.8	0	36	8	2	2	1	0	1	0	0	7	8	3	0	13	0.920286	0	0	58	0
060222Q6	0	5	15	22	12	3	-6	24.6	0	36	8	2	2	1	0	1	0	0	6	8	4	0	24	0.86231	0	0	55	0
060222Q6	0	5	15	23	9	3	-5	30.2	0	36	8	2	2	1	0	1	0	0	5	8	1	0	7	0.838619	0	0	58	0
060222Q6	0	5	15	24	10	3	1.6	1.6	1	36	8	2	0	0	0	0	0	0	4	8	2	0	26	0	0	0	0	58
060222Q6	0	5	15	25	13	4	3	29	0	36	8	1	1	1	0	1	1	0	5	8	1	27	0	0	19	45	0	0	2	2	2	2	1
060222Q6	0	5	15	26	14	4	2	31.4	0	36	8	1	1	2	0	1	1	1	4	8	2	30	0	0	16	99999	-	-
060222Q6	0	5	15	27	15	4	1.6	31	1	36	8	1	0	0	0	0	0	0	7	8	3	26	0	0	0	0	0	60	11	11	0	1	0
060222Q6	0	5	15	28	16	4	1.6	29.6	1	36	8	1	0	0	0	0	0	0	6	8	4	23	0	0	0	0	-	60	5		0	0	0
060222Q6	0	5	15	29	15	4	1.6	18.6	1	36	8	2	0	0	0	0	0	0	7	8	3	0	28	0	0	0	0	57
060222Q6	0	5	15	30	16	4	1.6	31.8	1	36	8	2	0	0	0	0	0	0	6	8	4	0	17	0	0	0	0	57
060222Q6	0	5	15	31	13	4	5	10.8	0	36	8	2	1	1	0	1	1	0	5	8	1	0	21	0.295693	0	0	58	0
060222Q6	0	5	15	32	14	4	2	29.8	0	36	8	2	1	2	0	1	1	1	4	8	2	0	27	0.292567	0	0	60	0
060222Q6	0	5	16	1	1	1	1.6	39.8	1	36	8	1	0	0	0	0	0	0	6	8	1	29	0	0	0	0	0	59	2	2	2	2	1
060222Q6	0	5	16	2	2	1	1.6	36	1	36	8	1	0	0	0	0	0	0	7	8	2	28	0	0	0	0	-	60	5	5	0	0	0
060222Q6	0	5	16	3	3	1	1.6	38.4	1	36	8	1	0	0	0	0	0	0	5	8	3	30	0	0	0	0	-	60	5	5	0	0	0
060222Q6	0	5	16	4	4	1	2	34.4	0	36	8	1	2	2	0	1	1	0	4	8	4	28	0	0	28	59	0	0	1	1	1	1	1
060222Q6	0	5	16	5	4	1	2	18	0	36	8	2	2	2	0	1	1	0	4	8	4	0	18	0.931034	0	0	57	0
060222Q6	0	5	16	6	3	1	1.6	9.2	1	36	8	2	0	0	0	0	0	0	5	8	3	0	28	0	0	0	0	59
060222Q6	0	5	16	7	2	1	1.6	9.6	1	36	8	2	0	0	0	0	0	0	7	8	2	0	15	0	0	0	0	55
060222Q6	0	5	16	8	1	1	1.6	19.8	1	36	8	2	0	0	0	0	0	0	6	8	1	0	29	0	0	0	0	58
060222Q6	0	5	16	9	5	2	4	41.2	0	36	8	1	1	1	0	1	1	0	6	8	1	30	0	0	27	60	-	-	5	5	0	0	0
060222Q6	0	5	16	10	6	2	1.6	28.6	1	36	8	1	0	0	0	0	0	0	7	8	2	29	0	0	0	0	-	60	1	1	1	1	1
060222Q6	0	5	16	11	7	2	1.6	32.6	1	36	8	1	0	0	0	0	0	0	5	8	3	30	0	0	0	0	-	60	11		0	1	0
060222Q6	0	5	16	12	8	2	2	33.8	0	36	8	1	2	2	0	1	1	0	4	8	4	30	0	0	27	60	-	-	1	1	1	1	1
060222Q6	0	5	16	13	8	2	2	25.2	0	36	8	2	2	2	0	1	1	0	4	8	4	0	27	0.992312	0	0	49	0
060222Q6	0	5	16	14	7	2	1.6	30	1	36	8	2	0	0	0	0	0	0	5	8	3	0	28	0	0	0	-	60
060222Q6	0	5	16	15	6	2	1.6	26.8	1	36	8	2	0	0	0	0	0	0	7	8	2	0	28	0	0	0	0	58
060222Q6	0	5	16	16	5	2	4	30.2	0	36	8	2	1	1	0	1	1	0	6	8	1	0	27	0.426053	0	0	57	0
060222Q6	0	5	16	17	9	3	1.6	38.4	1	36	8	1	0	0	0	0	0	0	6	8	1	30	0	0	0	0	0	58	11		0	1	0
060222Q6	0	5	16	18	10	3	5	41.8	0	36	8	1	2	1	0	1	0	0	7	8	2	99999	0	0	28	60	-	-	11	11	0	1	0
060222Q6	0	5	16	19	11	3	1.6	39.8	1	36	8	1	0	0	0	0	0	0	5	8	3	30	0	0	0	0	0	59	1	1	1	1	1
060222Q6	0	5	16	20	12	3	1.6	40.4	1	36	8	1	0	0	0	0	0	0	4	8	4	30	0	0	0	0	0	58	11		0	1	0
060222Q6	0	5	16	21	12	3	1.6	-2.2	1	36	8	2	0	0	0	0	0	0	4	8	4	0	25	0	0	0	0	59
060222Q6	0	5	16	22	11	3	1.6	26.2	1	36	8	2	0	0	0	0	0	0	5	8	3	0	24	0	0	0	0	59
060222Q6	0	5	16	23	10	3	-7	23.2	0	36	8	2	2	1	0	1	0	0	7	8	2	0	20	0.577325	0	0	49	0
060222Q6	0	5	16	24	9	3	1.6	3.2	1	36	8	2	0	0	0	0	0	0	6	8	1	0	28	0	0	0	0	59
060222Q6	0	5	16	25	13	4	2	31	0	36	8	1	2	2	0	1	1	0	6	8	1	24	0	0	14	60	-	0	2	2	2	2	1
060222Q6	0	5	16	26	14	4	1.6	33	1	36	8	1	0	0	0	0	0	0	7	8	2	28	0	0	0	0	0	56
060222Q6	0	5	16	27	15	4	3	34	0	36	8	1	2	1	0	1	0	0	5	8	3	30	0	0	26	59	0	0	11	11	0	1	0
060222Q6	0	5	16	28	16	4	2	31.6	0	36	8	1	2	1	0	1	0	0	4	8	4	27	0	0	20	60	-	-	5		0	0	0
060222Q6	0	5	16	29	16	4	-4	14.6	0	36	8	2	2	1	0	1	0	0	4	8	4	0	26	0.502776	0	0	53	0
060222Q6	0	5	16	30	15	4	-5	26.8	0	36	8	2	2	1	0	1	0	0	5	8	3	0	22	0.72635	0	0	56	0
060222Q6	0	5	16	31	14	4	1.6	12.4	1	36	8	2	0	0	0	0	0	0	7	8	2	0	24	0	0	0	-	60
060222Q6	0	5	16	32	13	4	2	31.8	0	36	8	2	2	2	0	1	1	0	6	8	1	0	25	0.597954	0	0	59	0

## Sheet: Exo2_2
SessionID	EXO_1	Session	Period	Subject	Group	Matchinggroup	Profit	TotalProfit	Participate	treatment	matchingsize	type	property	action	price	interaction	sufficient	overtreatment	price[1]	price[2]	Preisgruppe	TimeOKStage1AplayerBekanntgabePreiseOK	TimeOKStage2BplayerOK	r	TimeOKStage3AplayerOK	TimeOKProfitOK	TimeOKProfit2OK	TimeOKProfit3OK
060222RM	0	6	1	1	1	5	2	8	0	36	4	1	2	2	0	1	1	0	4	8	1	0	0	0	-54	42	0	0	2	2	2	2	1
060222RM	0	6	1	2	2	5	4	10	0	36	4	1	2	1	0	1	0	0	6	8	2	0	0	0	2	45	0	-	13	13	0	0	0
060222RM	0	6	1	3	1	5	2	8	0	36	4	2	2	2	0	1	1	0	4	8	1	0	-4	0.664351	0	0	53	-
060222RM	0	6	1	4	2	5	-6	0	0	36	4	2	2	1	0	1	0	0	6	8	2	0	-17	0.59968	0	0	43	-
060222RM	0	6	1	5	3	5	2	8	0	36	4	1	2	2	0	1	1	0	4	8	1	19	0	0	7	55	0	-	1	1	1	1	1
060222RM	0	6	1	6	4	5	2	8	0	36	4	1	2	2	0	1	1	0	6	8	2	15	0	0	-9	30	0	-	13	13	0	0	0
060222RM	0	6	1	7	3	5	2	8	0	36	4	2	2	2	0	1	1	0	4	8	1	0	3	0.590384	0	0	46	-
060222RM	0	6	1	8	4	5	2	8	0	36	4	2	2	2	0	1	1	0	6	8	2	0	9	0.588447	0	0	46	-
060222RM	0	6	1	9	5	6	2	8	0	36	4	1	2	2	0	1	1	0	4	8	1	1	0	0	18	46	0	-	11	11	0	1	0
060222RM	0	6	1	10	6	6	4	10	0	36	4	1	1	1	0	1	1	0	6	8	2	13	0	0	6	50	0	-	5	5	0	0	0
060222RM	0	6	1	11	5	6	2	8	0	36	4	2	2	2	0	1	1	0	4	8	1	0	13	0.550855	0		57	-
060222RM	0	6	1	12	6	6	4	10	0	36	4	2	1	1	0	1	1	0	6	8	2	0	-12	0.149806	0	0	53	-
060222RM	0	6	1	13	7	6	2	8	0	36	4	1	2	2	0	1	1	0	4	8	1	15	0	0	22	48	0	-	11	11	0	1	0
060222RM	0	6	1	14	8	6	4	10	0	36	4	1	2	1	0	1	0	0	6	8	2	13	0	0	11	50	0	-	12	12	0	2	0
060222RM	0	6	1	15	7	6	2	8	0	36	4	2	2	2	0	1	1	0	4	8	1	0	-6	0.670395	0	0	53	-
060222RM	0	6	1	16	8	6	-6	0	0	36	4	2	2	1	0	1	0	0	6	8	2	0	1	0.557353	0	0	0	-
060222RM	0	6	1	17	9	7	2	8	0	36	4	1	1	1	0	1	1	0	4	8	1	14	0	0	4	49	0	-	14	14	0	0	0
060222RM	0	6	1	18	10	7	2	8	0	36	4	1	1	2	0	1	1	1	6	8	2	11	0	0	-6	49	0	-
060222RM	0	6	1	19	9	7	6	12	0	36	4	2	1	1	0	1	1	0	4	8	1	0	14	0.212532	0	0	45	-
060222RM	0	6	1	20	10	7	2	8	0	36	4	2	1	2	0	1	1	1	6	8	2	0	-8	0.418335	0	0	51	-
060222RM	0	6	1	21	11	7	2	8	0	36	4	1	2	2	0	1	1	0	4	8	1	2	0	0	2	33	0	-	5	5	0	0	0
060222RM	0	6	1	22	12	7	4	10	0	36	4	1	2	1	0	1	0	0	6	8	2	18	0	0	20	48	0	-
060222RM	0	6	1	23	11	7	2	8	0	36	4	2	2	2	0	1	1	0	4	8	1	0	-1	0.878094	0	0	44	-
060222RM	0	6	1	24	12	7	-6	0	0	36	4	2	2	1	0	1	0	0	6	8	2	0	2	0.551573	0	0	38	-
060222RM	0	6	1	25	13	8	2	8	0	36	4	1	1	1	0	1	1	0	4	8	1	2	0	0	10	43	0	-
060222RM	0	6	1	26	14	8	4	10	0	36	4	1	1	1	0	1	1	0	6	8	2	0	0	0	6	55	0	-	1	1	1	1	1
060222RM	0	6	1	27	13	8	6	12	0	36	4	2	1	1	0	1	1	0	4	8	1	0	-7	0.430502	0	0	53	-
060222RM	0	6	1	28	14	8	4	10	0	36	4	2	1	1	0	1	1	0	6	8	2	0	-24	0.438468	0	0	40	-
060222RM	0	6	1	29	15	8	2	8	0	36	4	1	1	1	0	1	1	0	4	8	1	0	0	0	22	45	0	-	2	2	2	2	1
060222RM	0	6	1	30	16	8	2	8	0	36	4	1	2	2	0	1	1	0	6	8	2	14	0	0	-11	46	0	-	1	1	1	1	1
060222RM	0	6	1	31	15	8	6	12	0	36	4	2	1	1	0	1	1	0	4	8	1	0	10	0.018959	0	0	51	-
060222RM	0	6	1	32	16	8	2	8	0	36	4	2	2	2	0	1	1	0	6	8	2	0	-3	0.732128	0	0	16	-
060222RM	0	6	2	1	1	5	1.6	9.6	1	36	4	1	0	0	0	0	0	0	5	8	1	24	0	0	0	0	0	57	2	2	2	2	1
060222RM	0	6	2	2	2	5	1.6	11.6	1	36	4	1	0	0	0	0	0	0	7	8	2	21	0	0	0	0	0	57	13	13	0	0	0
060222RM	0	6	2	3	2	5	1.6	9.6	1	36	4	2	0	0	0	0	0	0	7	8	2	0	15	0	0	-	-	60
060222RM	0	6	2	4	1	5	1.6	1.6	1	36	4	2	0	0	0	0	0	0	5	8	1	0	15	0	0	0	0	57
060222RM	0	6	2	5	3	5	2	10	0	36	4	1	2	2	0	1	1	0	5	8	1	27	0	0	27	59	-	0	1	1	1	1	1
060222RM	0	6	2	6	4	5	5	13	0	36	4	1	2	1	0	1	0	0	7	8	2	14	0	0	14	53	0	0	13	13	0	0	0
060222RM	0	6	2	7	4	5	-7	1	0	36	4	2	2	1	0	1	0	0	7	8	2	0	1	0.962277	0	0	49	0
060222RM	0	6	2	8	3	5	2	10	0	36	4	2	2	2	0	1	1	0	5	8	1	0	19	0.766074	0	0	52	0
060222RM	0	6	2	9	5	6	3	11	0	36	4	1	2	1	0	1	0	0	5	8	1	27	0	0	17	57	0	0	11	11	0	1	0
060222RM	0	6	2	10	6	6	5	15	0	36	4	1	2	1	0	1	0	0	7	8	2	23	0	0	23	58	0	0	5	5	0	0	0
060222RM	0	6	2	11	6	6	-7	1	0	36	4	2	2	1	0	1	0	0	7	8	2	0	19	0.805143	0	0	58	0
060222RM	0	6	2	12	5	6	-5	5	0	36	4	2	2	1	0	1	0	0	5	8	1	0	19	0.693773	0	0	51	0
060222RM	0	6	2	13	7	6	3	11	0	36	4	1	2	1	0	1	0	0	5	8	1	29	0	0	14	58	-	0	11	11	0	1	0
060222RM	0	6	2	14	8	6	1.6	11.6	1	36	4	1	0	0	0	0	0	0	7	8	2	24	0	0	0	0	0	56	12	12	0	2	0
060222RM	0	6	2	15	8	6	1.6	9.6	1	36	4	2	0	0	0	0	0	0	7	8	2	0	12	0	0	0	0	55
060222RM	0	6	2	16	7	6	-5	-5	0	36	4	2	2	1	0	1	0	0	5	8	1	0	9	0.509883	0	0	0	0
060222RM	0	6	2	17	9	7	3	11	0	36	4	1	2	1	0	1	0	0	5	8	1	27	0	0	26	58	0	0	14	14	0	0	0
060222RM	0	6	2	18	10	7	5	13	0	36	4	1	2	1	0	1	0	0	7	8	2	18	0	0	15	54	0	0
060222RM	0	6	2	19	10	7	-7	5	0	36	4	2	2	1	0	1	0	0	7	8	2	0	20	0.536907	0	0	49	0
060222RM	0	6	2	20	9	7	-5	3	0	36	4	2	2	1	0	1	0	0	5	8	1	0	24	0.713504	0	0	14	0
060222RM	0	6	2	21	11	7	3	11	0	36	4	1	2	1	0	1	0	0	5	8	1	20	0	0	11	50	0	0	5	5	0	0	0
060222RM	0	6	2	22	12	7	5	15	0	36	4	1	1	1	0	1	1	0	7	8	2	28	0	0	26	57	0	0
060222RM	0	6	2	23	12	7	3	11	0	36	4	2	1	1	0	1	1	0	7	8	2	0	21	0.059719	0	0	55	0
060222RM	0	6	2	24	11	7	-5	-5	0	36	4	2	2	1	0	1	0	0	5	8	1	0	21	0.784721	0	0	48	0
060222RM	0	6	2	25	13	8	3	11	0	36	4	1	1	1	0	1	1	0	5	8	1	15	0	0	1	50	0	0
060222RM	0	6	2	26	14	8	5	15	0	36	4	1	1	1	0	1	1	0	7	8	2	24	0	0	22	57	0	0	1	1	1	1	1
060222RM	0	6	2	27	14	8	3	15	0	36	4	2	1	1	0	1	1	0	7	8	2	0	13	0.14054	0	0	57	0
060222RM	0	6	2	28	13	8	5	15	0	36	4	2	1	1	0	1	1	0	5	8	1	0	22	0.018292	0	0	52	0
060222RM	0	6	2	29	15	8	2	10	0	36	4	1	2	2	0	1	1	0	5	8	1	21	0	0	21	54	0	0	2	2	2	2	1
060222RM	0	6	2	30	16	8	1.6	9.6	1	36	4	1	0	0	0	0	0	0	7	8	2	23	0	0	0	0	0	55	1	1	1	1	1
060222RM	0	6	2	31	16	8	1.6	13.6	1	36	4	2	0	0	0	0	0	0	7	8	2	0	18	0	0	0	0	58
060222RM	0	6	2	32	15	8	2	10	0	36	4	2	2	2	0	1	1	0	5	8	1	0	2	0.981079	0	0	51	0
060222RM	0	6	3	1	1	5	4	13.6	0	36	4	1	1	1	0	1	1	0	6	8	1	28	0	0	-5	18	0	0	2	2	2	2	1
060222RM	0	6	3	2	2	5	1.6	13.2	1	36	4	1	0	0	0	0	0	0	5	8	2	22	0	0	0	0	0	57	13	13	0	0	0
060222RM	0	6	3	3	1	5	4	13.6	0	36	4	2	1	1	0	1	1	0	6	8	1	0	28	0.422357	0	0	59	0
060222RM	0	6	3	4	2	5	1.6	3.2	1	36	4	2	0	0	0	0	0	0	5	8	2	0	21	0	0	0	0	58
060222RM	0	6	3	5	3	5	1.6	11.6	1	36	4	1	0	0	0	0	0	0	6	8	1	26	0	0	0	0	0	57	1	1	1	1	1
060222RM	0	6	3	6	4	5	2	15	0	36	4	1	2	2	0	1	1	0	5	8	2	27	0	0	27	60	-	-	13	13	0	0	0
060222RM	0	6	3	7	3	5	1.6	2.6	1	36	4	2	0	0	0	0	0	0	6	8	1	0	14	0	0	0	0	56
060222RM	0	6	3	8	4	5	2	12	0	36	4	2	2	2	0	1	1	0	5	8	2	0	3	0.867449	0	0	25	0
060222RM	0	6	3	9	5	6	1.6	12.6	1	36	4	1	0	0	0	0	0	0	6	8	1	29	0	0	0	0	0	57	11	11	0	1	0
060222RM	0	6	3	10	6	6	1.6	16.6	1	36	4	1	0	0	0	0	0	0	5	8	2	26	0	0	0	0	0	54	5	5	0	0	0
060222RM	0	6	3	11	5	6	1.6	2.6	1	36	4	2	0	0	0	0	0	0	6	8	1	0	22	0	0	0	-	59
060222RM	0	6	3	12	6	6	1.6	6.6	1	36	4	2	0	0	0	0	0	0	5	8	2	0	26	0	0	0	0	59
060222RM	0	6	3	13	7	6	1.6	12.6	1	36	4	1	0	0	0	0	0	0	6	8	1	26	0	0	0	0	0	57	11	11	0	1	0
060222RM	0	6	3	14	8	6	3	14.6	0	36	4	1	1	1	0	1	1	0	5	8	2	28	0	0	-5	51	0	0	12	12	0	2	0
060222RM	0	6	3	15	7	6	1.6	11.2	1	36	4	2	0	0	0	0	0	0	6	8	1	0	16	0	0	0	0	57
060222RM	0	6	3	16	8	6	5	0	0	36	4	2	1	1	0	1	1	0	5	8	2	0	8	0.274984	0	0	51	0
060222RM	0	6	3	17	9	7	4	15	0	36	4	1	2	1	0	1	0	0	6	8	1	29	0	0	28	59	0	0	14	14	0	0	0
060222RM	0	6	3	18	10	7	3	16	0	36	4	1	1	1	0	1	1	0	5	8	2	27	0	0	9	54	0	0
060222RM	0	6	3	19	9	7	-6	-1	0	36	4	2	2	1	0	1	0	0	6	8	1	0	20	0.563311	0	0	46	0
060222RM	0	6	3	20	10	7	5	8	0	36	4	2	1	1	0	1	1	0	5	8	2	0	10	0.2201	0	0	50	0
060222RM	0	6	3	21	11	7	4	15	0	36	4	1	1	1	0	1	1	0	6	8	1	28	0	0	9	54	0	0	5	5	0	0	0
060222RM	0	6	3	22	12	7	1.6	16.6	1	36	4	1	0	0	0	0	0	0	5	8	2	28	0	0	0	0	0	57
060222RM	0	6	3	23	11	7	4	15	0	36	4	2	1	1	0	1	1	0	6	8	1	0	10	0.03772	0	0	54	0
060222RM	0	6	3	24	12	7	1.6	-3.4	1	36	4	2	0	0	0	0	0	0	5	8	2	0	23	0	0	0	0	53
060222RM	0	6	3	25	13	8	1.6	12.6	1	36	4	1	0	0	0	0	0	0	6	8	1	26	0	0	0	0	0	50
060222RM	0	6	3	26	14	8	3	18	0	36	4	1	1	1	0	1	1	0	5	8	2	23	0	0	16	59	0	0	1	1	1	1	1
060222RM	0	6	3	27	13	8	1.6	16.6	1	36	4	2	0	0	0	0	0	0	6	8	1	0	20	0	0	0	0	55
060222RM	0	6	3	28	14	8	5	20	0	36	4	2	1	1	0	1	1	0	5	8	2	0	21	0.137643	0	0	55	0
060222RM	0	6	3	29	15	8	2	12	0	36	4	1	2	2	0	1	1	0	6	8	1	26	0	0	13	57	0	0	2	2	2	2	1
060222RM	0	6	3	30	16	8	1.6	11.2	1	36	4	1	0	0	0	0	0	0	5	8	2	24	0	0	0	0	0	57	1	1	1	1	1
060222RM	0	6	3	31	15	8	2	15.6	0	36	4	2	2	2	0	1	1	0	6	8	1	0	18	0.708992	0	0	45	0
060222RM	0	6	3	32	16	8	1.6	11.6	1	36	4	2	0	0	0	0	0	0	5	8	2	0	-2	0	0	0	0	58
060222RM	0	6	4	1	1	5	1.6	15.2	1	36	4	1	0	0	0	0	0	0	7	8	1	27	0	0	0	0	0	54	2	2	2	2	1
060222RM	0	6	4	2	2	5	2	15.2	0	36	4	1	2	1	0	1	0	0	4	8	2	23	0	0	13	26	0	0	13	13	0	0	0
060222RM	0	6	4	3	2	5	-4	9.6	0	36	4	2	2	1	0	1	0	0	4	8	2	0	26	0.511283	0	0	55	0
060222RM	0	6	4	4	1	5	1.6	4.8	1	36	4	2	0	0	0	0	0	0	7	8	1	0	0	0	0	0	-	59
060222RM	0	6	4	5	3	5	5	16.6	0	36	4	1	2	1	0	1	0	0	7	8	1	29	0	0	5	58	-	0	1	1	1	1	1
060222RM	0	6	4	6	4	5	2	17	0	36	4	1	2	2	0	1	1	0	4	8	2	26	0	0	28	57	0	0	13	13	0	0	0
060222RM	0	6	4	7	4	5	2	4.6	0	36	4	2	2	2	0	1	1	0	4	8	2	0	17	0.690933	0	0	56	0
060222RM	0	6	4	8	3	5	-7	5	0	36	4	2	2	1	0	1	0	0	7	8	1	0	9	0.992924	0	0	34	0
060222RM	0	6	4	9	5	6	5	17.6	0	36	4	1	1	1	0	1	1	0	7	8	1	30	0	0	25	50	0	0	11	11	0	1	0
060222RM	0	6	4	10	6	6	2	18.6	0	36	4	1	1	1	0	1	1	0	4	8	2	28	0	0	19	58	0	0	5	5	0	0	0
060222RM	0	6	4	11	6	6	6	8.6	0	36	4	2	1	1	0	1	1	0	4	8	2	0	26	0.154757	0	0	58	0
060222RM	0	6	4	12	5	6	3	9.6	0	36	4	2	1	1	0	1	1	0	7	8	1	0	26	0.143571	0	0	55	0
060222RM	0	6	4	13	7	6	5	17.6	0	36	4	1	1	1	0	1	1	0	7	8	1	29	0	0	25	57	0	0	11	11	0	1	0
060222RM	0	6	4	14	8	6	2	16.6	0	36	4	1	1	2	0	1	1	1	4	8	2	23	0	0	13	58	-	0	12	12	0	2	0
060222RM	0	6	4	15	8	6	2	13.2	0	36	4	2	1	2	0	1	1	1	4	8	2	0	18	0.443695	0	0	56	0
060222RM	0	6	4	16	7	6	3	3	0	36	4	2	1	1	0	1	1	0	7	8	1	0	3	0.207531	0	0	1	0
060222RM	0	6	4	17	9	7	5	20	0	36	4	1	1	1	0	1	1	0	7	8	1	27	0	0	27	59	-	0	14	14	0	0	0
060222RM	0	6	4	18	10	7	1.6	17.6	1	36	4	1	0	0	0	0	0	0	4	8	2	23	0	0	0	0	-	59
060222RM	0	6	4	19	10	7	1.6	0.6	1	36	4	2	0	0	0	0	0	0	4	8	2	0	25	0	0	0	0	58
060222RM	0	6	4	20	9	7	3	11	0	36	4	2	1	1	0	1	1	0	7	8	1	0	16	0.44133	0	0	53	0
060222RM	0	6	4	21	11	7	1.6	16.6	1	36	4	1	0	0	0	0	0	0	7	8	1	27	0	0	0	0	0	51	5	5	0	0	0
060222RM	0	6	4	22	12	7	2	18.6	0	36	4	1	1	1	0	1	1	0	4	8	2	29	0	0	11	56	0	0
060222RM	0	6	4	23	12	7	6	21	0	36	4	2	1	1	0	1	1	0	4	8	2	0	13	0.225721	0	0	52	0
060222RM	0	6	4	24	11	7	1.6	-1.8	1	36	4	2	0	0	0	0	0	0	7	8	1	0	14	0	0	-	-	60
060222RM	0	6	4	25	13	8	1.6	14.2	1	36	4	1	0	0	0	0	0	0	7	8	1	26	0	0	0	0	0	56
060222RM	0	6	4	26	14	8	2	20	0	36	4	1	2	2	0	1	1	0	4	8	2	27	0	0	16	57	0	0	1	1	1	1	1
060222RM	0	6	4	27	14	8	2	18.6	0	36	4	2	2	2	0	1	1	0	4	8	2	0	24	0.521116	0	0	56	0
060222RM	0	6	4	28	13	8	1.6	21.6	1	36	4	2	0	0	0	0	0	0	7	8	1	0	21	0	0	0	0	57
060222RM	0	6	4	29	15	8	1.6	13.6	1	36	4	1	0	0	0	0	0	0	7	8	1	24	0	0	0	0	0	53	2	2	2	2	1
060222RM	0	6	4	30	16	8	2	13.2	0	36	4	1	1	1	0	1	1	0	4	8	2	27	0	0	21	51	0	0	1	1	1	1	1
060222RM	0	6	4	31	16	8	6	21.6	0	36	4	2	1	1	0	1	1	0	4	8	2	0	26	0.067777	0	0	56	0
060222RM	0	6	4	32	15	8	1.6	13.2	1	36	4	2	0	0	0	0	0	0	7	8	1	0	-8	0	0	0	-	59
060222RM	0	6	5	1	1	5	4	19.2	0	36	4	1	1	1	0	1	1	0	6	8	1	25	0	0	24	59	0	0	2	2	2	2	1
060222RM	0	6	5	2	2	5	1.6	16.8	1	36	4	1	0	0	0	0	0	0	7	8	2	26	0	0	0	0	0	59	13	13	0	0	0
060222RM	0	6	5	3	1	5	4	13.6	0	36	4	2	1	1	0	1	1	0	6	8	1	0	29	0.406685	0	-	60	-
060222RM	0	6	5	4	2	5	1.6	6.4	1	36	4	2	0	0	0	0	0	0	7	8	2	0	25	0	0	0	0	54
060222RM	0	6	5	5	3	5	1.6	18.2	1	36	4	1	0	0	0	0	0	0	6	8	1	29	0	0	0	-	0	59	1	1	1	1	1
060222RM	0	6	5	6	4	5	1.6	18.6	1	36	4	1	0	0	0	0	0	0	7	8	2	30	0	0	0	0	0	49	13	13	0	0	0
060222RM	0	6	5	7	3	5	1.6	6.2	1	36	4	2	0	0	0	0	0	0	6	8	1	0	13	0	0	0	0	58
060222RM	0	6	5	8	4	5	1.6	6.6	1	36	4	2	0	0	0	0	0	0	7	8	2	0	26	0	0	0	0	59
060222RM	0	6	5	9	5	6	4	21.6	0	36	4	1	1	1	0	1	1	0	6	8	1	29	0	0	26	56	0	0	11	11	0	1	0
060222RM	0	6	5	10	6	6	1.6	20.2	1	36	4	1	0	0	0	0	0	0	7	8	2	30	0	0	0	0	0	56	5	5	0	0	0
060222RM	0	6	5	11	5	6	4	12.6	0	36	4	2	1	1	0	1	1	0	6	8	1	0	17	0.007639	0	0	56	0
060222RM	0	6	5	12	6	6	1.6	11.2	1	36	4	2	0	0	0	0	0	0	7	8	2	0	21	0	0	0	0	58
060222RM	0	6	5	13	7	6	4	21.6	0	36	4	1	1	1	0	1	1	0	6	8	1	29	0	0	25	51	0	0	11	11	0	1	0
060222RM	0	6	5	14	8	6	5	21.6	0	36	4	1	1	1	0	1	1	0	7	8	2	28	0	0	12	39	0	0	12	12	0	2	0
060222RM	0	6	5	15	7	6	4	17.2	0	36	4	2	1	1	0	1	1	0	6	8	1	0	1	0.03321	0	0	52	0
060222RM	0	6	5	16	8	6	3	6	0	36	4	2	1	1	0	1	1	0	7	8	2	0	-1	0.397581	0	0	17	0
060222RM	0	6	5	17	9	7	4	24	0	36	4	1	1	1	0	1	1	0	6	8	1	28	0	0	28	56	0	0	14	14	0	0	0
060222RM	0	6	5	18	10	7	5	22.6	0	36	4	1	2	1	0	1	0	0	7	8	2	27	0	0	22	57	0	0
060222RM	0	6	5	19	9	7	4	4.6	0	36	4	2	1	1	0	1	1	0	6	8	1	0	3	0.123209	0	0	57	0
060222RM	0	6	5	20	10	7	-7	4	0	36	4	2	2	1	0	1	0	0	7	8	2	0	20	0.586951	0	0	44	0
060222RM	0	6	5	21	11	7	4	20.6	0	36	4	1	2	1	0	1	0	0	6	8	1	26	0	0	8	53	0	0	5	5	0	0	0
060222RM	0	6	5	22	12	7	1.6	20.2	1	36	4	1	0	0	0	0	0	0	7	8	2	27	0	0	0	0	0	59
060222RM	0	6	5	23	11	7	-6	15	0	36	4	2	2	1	0	1	0	0	6	8	1	0	15	0.689506	0	0	48	0
060222RM	0	6	5	24	12	7	1.6	-0.2	1	36	4	2	0	0	0	0	0	0	7	8	2	0	26	0	0	0	0	54
060222RM	0	6	5	25	13	8	4	18.2	0	36	4	1	1	1	0	1	1	0	6	8	1	29	0	0	23	53	0	0
060222RM	0	6	5	26	14	8	1.6	21.6	1	36	4	1	0	0	0	0	0	0	7	8	2	24	0	0	0	0	0	57	1	1	1	1	1
060222RM	0	6	5	27	13	8	4	22.6	0	36	4	2	1	1	0	1	1	0	6	8	1	0	23	0.127764	0	-	59	0
060222RM	0	6	5	28	14	8	1.6	23.2	1	36	4	2	0	0	0	0	0	0	7	8	2	0	24	0	0	-	0	60
060222RM	0	6	5	29	15	8	4	17.6	0	36	4	1	1	1	0	1	1	0	6	8	1	27	0	0	9	58	0	0	2	2	2	2	1
060222RM	0	6	5	30	16	8	1.6	14.8	1	36	4	1	0	0	0	0	0	0	7	8	2	27	0	0	0	0	0	58	1	1	1	1	1
060222RM	0	6	5	31	15	8	4	25.6	0	36	4	2	1	1	0	1	1	0	6	8	1	0	8	0.190053	0	0	50	0
060222RM	0	6	5	32	16	8	1.6	14.8	1	36	4	2	0	0	0	0	0	0	7	8	2	0	15	0	0	0	0	58
060222RM	0	6	6	1	1	5	2	21.2	0	36	4	1	2	2	0	1	1	0	4	8	1	27	0	0	27	99999	-	-	2	2	2	2	1
060222RM	0	6	6	2	2	5	3	19.8	0	36	4	1	2	1	0	1	0	0	5	8	2	25	0	0	9	0	0	0	13	13	0	0	0
060222RM	0	6	6	3	2	5	-5	8.6	0	36	4	2	2	1	0	1	0	0	5	8	2	0	28	0.687523	0	0	60	-
060222RM	0	6	6	4	1	5	2	8.4	0	36	4	2	2	2	0	1	1	0	4	8	1	0	-6	0.691065	0	0	45	0
060222RM	0	6	6	5	3	5	2	20.2	0	36	4	1	1	1	0	1	1	0	4	8	1	30	0	0	7	60	-	-	1	1	1	1	1
060222RM	0	6	6	6	4	5	3	21.6	0	36	4	1	1	1	0	1	1	0	5	8	2	29	0	0	28	99999	-	-	13	13	0	0	0
060222RM	0	6	6	7	4	5	5	11.2	0	36	4	2	1	1	0	1	1	0	5	8	2	0	0	0.264506	0	0	55	0
060222RM	0	6	6	8	3	5	6	12.6	0	36	4	2	1	1	0	1	1	0	4	8	1	0	27	0.105711	0	0	34	0
060222RM	0	6	6	9	5	6	1.6	23.2	1	36	4	1	0	0	0	0	0	0	4	8	1	25	0	0	0	0	0	57	11	11	0	1	0
060222RM	0	6	6	10	6	6	3	23.2	0	36	4	1	1	1	0	1	1	0	5	8	2	28	0	0	27	58	0	0	5	5	0	0	0
060222RM	0	6	6	11	6	6	5	17.6	0	36	4	2	1	1	0	1	1	0	5	8	2	0	18	0.056112	0	0	57	0
060222RM	0	6	6	12	5	6	1.6	12.8	1	36	4	2	0	0	0	0	0	0	4	8	1	0	18	0	0	0	0	59
060222RM	0	6	6	13	7	6	2	23.6	0	36	4	1	1	1	0	1	1	0	4	8	1	30	0	0	20	59	0	0	11	11	0	1	0
060222RM	0	6	6	14	8	6	1.6	23.2	1	36	4	1	0	0	0	0	0	0	5	8	2	22	0	0	0	0	0	59	12	12	0	2	0
060222RM	0	6	6	15	8	6	1.6	18.8	1	36	4	2	0	0	0	0	0	0	5	8	2	0	13	0	0	0	0	55
060222RM	0	6	6	16	7	6	6	12	0	36	4	2	1	1	0	1	1	0	4	8	1	0	2	0.211902	0	0	55	0
060222RM	0	6	6	17	9	7	2	26	0	36	4	1	2	1	0	1	0	0	4	8	1	29	0	0	28	59	0	-	14	14	0	0	0
060222RM	0	6	6	18	10	7	3	25.6	0	36	4	1	1	1	0	1	1	0	5	8	2	29	0	0	17	54	0	0
060222RM	0	6	6	19	10	7	5	9.6	0	36	4	2	1	1	0	1	1	0	5	8	2	0	14	0.164412	0	0	57	0
060222RM	0	6	6	20	9	7	-4	0	0	36	4	2	2	1	0	1	0	0	4	8	1	0	28	0.988619	0	0	54	0
060222RM	0	6	6	21	11	7	2	22.6	0	36	4	1	1	1	0	1	1	0	4	8	1	29	0	0	16	59	0	-	5	5	0	0	0
060222RM	0	6	6	22	12	7	3	23.2	0	36	4	1	1	1	0	1	1	0	5	8	2	28	0	0	26	59	0	0
060222RM	0	6	6	23	12	7	5	20	0	36	4	2	1	1	0	1	1	0	5	8	2	0	7	0.328877	0	0	59	0
060222RM	0	6	6	24	11	7	6	5.8	0	36	4	2	1	1	0	1	1	0	4	8	1	0	21	0.161565	0	0	40	0
060222RM	0	6	6	25	13	8	2	20.2	0	36	4	1	1	1	0	1	1	0	4	8	1	30	0	0	20	42	0	0
060222RM	0	6	6	26	14	8	2	23.6	0	36	4	1	2	2	0	1	1	0	5	8	2	29	0	0	0	59	0	0	1	1	1	1	1
060222RM	0	6	6	27	14	8	2	24.6	0	36	4	2	2	2	0	1	1	0	5	8	2	0	25	0.608231	0	0	57	0
060222RM	0	6	6	28	13	8	6	29.2	0	36	4	2	1	1	0	1	1	0	4	8	1	0	20	0.426165	0	0	58	0
060222RM	0	6	6	29	15	8	2	19.6	0	36	4	1	1	1	0	1	1	0	4	8	1	14	0	0	15	59	0	0	2	2	2	2	1
060222RM	0	6	6	30	16	8	2	16.8	0	36	4	1	2	2	0	1	1	0	5	8	2	26	0	0	15	58	0	0	1	1	1	1	1
060222RM	0	6	6	31	16	8	2	27.6	0	36	4	2	2	2	0	1	1	0	5	8	2	0	27	0.572574	0	0	50	0
060222RM	0	6	6	32	15	8	6	20.8	0	36	4	2	1	1	0	1	1	0	4	8	1	0	20	0.070726	0	0	47	0
060222RM	0	6	7	1	1	5	5	26.2	0	36	4	1	1	1	0	1	1	0	7	8	1	30	0	0	25	99999	-	-	2	2	2	2	1
060222RM	0	6	7	2	2	5	1.6	21.4	1	36	4	1	0	0	0	0	0	0	6	8	2	0	0	0	0	0	0	58	13	13	0	0	0
060222RM	0	6	7	3	1	5	3	11.6	0	36	4	2	1	1	0	1	1	0	7	8	1	0	29	0.355243	0	0	59	0
060222RM	0	6	7	4	2	5	1.6	10	1	36	4	2	0	0	0	0	0	0	6	8	2	0	22	0	0	0	0	57
060222RM	0	6	7	5	3	5	1.6	21.8	1	36	4	1	0	0	0	0	0	0	7	8	1	30	0	0	0	0	0	58	1	1	1	1	1
060222RM	0	6	7	6	4	5	4	25.6	0	36	4	1	1	1	0	1	1	0	6	8	2	28	0	0	29	99999	-	-	13	13	0	0	0
060222RM	0	6	7	7	3	5	1.6	12.8	1	36	4	2	0	0	0	0	0	0	7	8	1	0	26	0	0	0	-	60
060222RM	0	6	7	8	4	5	4	16.6	0	36	4	2	1	1	0	1	1	0	6	8	2	0	11	0.229489	0	0	49	0
060222RM	0	6	7	9	5	6	1.6	24.8	1	36	4	1	0	0	0	0	0	0	7	8	1	30	0	0	0	0	0	57	11	11	0	1	0
060222RM	0	6	7	10	6	6	1.6	24.8	1	36	4	1	0	0	0	0	0	0	6	8	2	27	0	0	0	0	0	57	5	5	0	0	0
060222RM	0	6	7	11	5	6	1.6	19.2	1	36	4	2	0	0	0	0	0	0	7	8	1	0	28	0	0	0	-	59
060222RM	0	6	7	12	6	6	1.6	14.4	1	36	4	2	0	0	0	0	0	0	6	8	2	0	24	0	0	0	0	57
060222RM	0	6	7	13	7	6	1.6	25.2	1	36	4	1	0	0	0	0	0	0	7	8	1	29	0	0	0	0	-	60	11	11	0	1	0
060222RM	0	6	7	14	8	6	4	27.2	0	36	4	1	1	1	0	1	1	0	6	8	2	27	0	0	15	59	0	0	12	12	0	2	0
060222RM	0	6	7	15	7	6	1.6	20.4	1	36	4	2	0	0	0	0	0	0	7	8	1	0	11	0	0	0	0	43
060222RM	0	6	7	16	8	6	4	16	0	36	4	2	1	1	0	1	1	0	6	8	2	0	1	0.101054	0	0	51	0
060222RM	0	6	7	17	9	7	1.6	27.6	1	36	4	1	0	0	0	0	0	0	7	8	1	30	0	0	0	0	0	56	14	14	0	0	0
060222RM	0	6	7	18	10	7	1.6	27.2	1	36	4	1	0	0	0	0	0	0	6	8	2	29	0	0	0	0	-	59
060222RM	0	6	7	19	9	7	1.6	11.2	1	36	4	2	0	0	0	0	0	0	7	8	1	0	9	0	0	0	0	59
060222RM	0	6	7	20	10	7	1.6	1.6	1	36	4	2	0	0	0	0	0	0	6	8	2	0	8	0	0	0	0	55
060222RM	0	6	7	21	11	7	1.6	24.2	1	36	4	1	0	0	0	0	0	0	7	8	1	29	0	0	0	0	0	58	5	5	0	0	0
060222RM	0	6	7	22	12	7	4	27.2	0	36	4	1	1	1	0	1	1	0	6	8	2	30	0	0	26	59	-	0
060222RM	0	6	7	23	11	7	1.6	21.6	1	36	4	2	0	0	0	0	0	0	7	8	1	0	15	0	0	0	0	57
060222RM	0	6	7	24	12	7	4	9.8	0	36	4	2	1	1	0	1	1	0	6	8	2	0	12	0.164652	0	0	47	0
060222RM	0	6	7	25	13	8	1.6	21.8	1	36	4	1	0	0	0	0	0	0	7	8	1	26	0	0	0	0	0	59
060222RM	0	6	7	26	14	8	4	27.6	0	36	4	1	1	1	0	1	1	0	6	8	2	29	0	0	19	59	0	0	1	1	1	1	1
060222RM	0	6	7	27	13	8	1.6	26.2	1	36	4	2	0	0	0	0	0	0	7	8	1	0	24	0	0	0	0	58
060222RM	0	6	7	28	14	8	4	33.2	0	36	4	2	1	1	0	1	1	0	6	8	2	0	11	0.413684	0	0	55	0
060222RM	0	6	7	29	15	8	1.6	21.2	1	36	4	1	0	0	0	0	0	0	7	8	1	21	0	0	0	0	0	58	2	2	2	2	1
060222RM	0	6	7	30	16	8	1.6	18.4	1	36	4	1	0	0	0	0	0	0	6	8	2	27	0	0	0	0	0	58	1	1	1	1	1
060222RM	0	6	7	31	15	8	1.6	29.2	1	36	4	2	0	0	0	0	0	0	7	8	1	0	20	0	0	0	0	58
060222RM	0	6	7	32	16	8	1.6	22.4	1	36	4	2	0	0	0	0	0	0	6	8	2	0	6	0	0	0	0	58
060222RM	0	6	8	1	1	5	1.6	27.8	1	36	4	1	0	0	0	0	0	0	5	8	1	29	0	0	0	0	-	59	2	2	2	2	1
060222RM	0	6	8	2	2	5	2	23.4	0	36	4	1	1	2	0	1	1	1	4	8	2	19	0	0	27	51	0	0	13	13	0	0	0
060222RM	0	6	8	3	2	5	2	13.6	0	36	4	2	1	2	0	1	1	1	4	8	2	0	17	0.10622	0	0	58	0
060222RM	0	6	8	4	1	5	1.6	11.6	1	36	4	2	0	0	0	0	0	0	5	8	1	0	27	0	0	0	-	59
060222RM	0	6	8	5	3	5	3	24.8	0	36	4	1	1	1	0	1	1	0	5	8	1	29	0	0	26	59	-	0	1	1	1	1	1
060222RM	0	6	8	6	4	5	2	27.6	0	36	4	1	2	2	0	1	1	0	4	8	2	99999	0	0	29	55	0	0	13	13	0	0	0
060222RM	0	6	8	7	4	5	2	14.8	0	36	4	2	2	2	0	1	1	0	4	8	2	0	13	0.796798	0	0	53	0
060222RM	0	6	8	8	3	5	5	21.6	0	36	4	2	1	1	0	1	1	0	5	8	1	0	27	0.358226	0	0	40	0
060222RM	0	6	8	9	5	6	1.6	26.4	1	36	4	1	0	0	0	0	0	0	5	8	1	29	0	0	0	0	0	56	11	11	0	1	0
060222RM	0	6	8	10	6	6	2	26.8	0	36	4	1	1	2	0	1	1	1	4	8	2	27	0	0	26	59	0	0	5	5	0	0	0
060222RM	0	6	8	11	6	6	2	21.2	0	36	4	2	1	2	0	1	1	1	4	8	2	0	25	0.261427	0	0	59	0
060222RM	0	6	8	12	5	6	1.6	16	1	36	4	2	0	0	0	0	0	0	5	8	1	0	27	0	0	0	-	59
060222RM	0	6	8	13	7	6	3	28.2	0	36	4	1	2	1	0	1	0	0	5	8	1	30	0	0	17	56	0	0	11	11	0	1	0
060222RM	0	6	8	14	8	6	2	29.2	0	36	4	1	2	2	0	1	1	0	4	8	2	28	0	0	10	54	0	0	12	12	0	2	0
060222RM	0	6	8	15	8	6	2	22.4	0	36	4	2	2	2	0	1	1	0	4	8	2	0	23	0.560253	0	0	56	0
060222RM	0	6	8	16	7	6	-5	11	0	36	4	2	2	1	0	1	0	0	5	8	1	0	14	0.518267	0	0	35	0
060222RM	0	6	8	17	9	7	3	30.6	0	36	4	1	2	1	0	1	0	0	5	8	1	29	0	0	29	58	0	0	14	14	0	0	0
060222RM	0	6	8	18	10	7	2	29.2	0	36	4	1	1	2	0	1	1	1	4	8	2	25	0	0	4	57	0	0
060222RM	0	6	8	19	10	7	2	13.2	0	36	4	2	1	2	0	1	1	1	4	8	2	0	23	0.414848	0	0	58	0
060222RM	0	6	8	20	9	7	-5	-3.4	0	36	4	2	2	1	0	1	0	0	5	8	1	0	27	0.999452	0	0	53	0
060222RM	0	6	8	21	11	7	3	27.2	0	36	4	1	1	1	0	1	1	0	5	8	1	28	0	0	11	60	-	-	5	5	0	0	0
060222RM	0	6	8	22	12	7	2	29.2	0	36	4	1	2	1	0	1	0	0	4	8	2	29	0	0	17	58	0	0
060222RM	0	6	8	23	12	7	-4	17.6	0	36	4	2	2	1	0	1	0	0	4	8	2	0	19	0.539027	0	0	52	0
060222RM	0	6	8	24	11	7	5	14.8	0	36	4	2	1	1	0	1	1	0	5	8	1	0	25	0.31711	0	0	49	0
060222RM	0	6	8	25	13	8	2	23.8	0	36	4	1	1	2	0	1	1	1	5	8	1	30	0	0	26	40	0	0
060222RM	0	6	8	26	14	8	2	29.6	0	36	4	1	1	1	0	1	1	0	4	8	2	27	0	0	21	60	-	-	1	1	1	1	1
060222RM	0	6	8	27	14	8	6	32.2	0	36	4	2	1	1	0	1	1	0	4	8	2	0	27	0.421516	0	0	58	0
060222RM	0	6	8	28	13	8	2	35.2	0	36	4	2	1	2	0	1	1	1	5	8	1	0	23	0.100711	0	0	56	0
060222RM	0	6	8	29	15	8	3	24.2	0	36	4	1	1	1	0	1	1	0	5	8	1	29	0	0	15	59	0	0	2	2	2	2	1
060222RM	0	6	8	30	16	8	2	20.4	0	36	4	1	2	2	0	1	1	0	4	8	2	29	0	0	17	58	0	0	1	1	1	1	1
060222RM	0	6	8	31	16	8	2	31.2	0	36	4	2	2	2	0	1	1	0	4	8	2	0	26	0.787135	0	0	58	0
060222RM	0	6	8	32	15	8	5	27.4	0	36	4	2	1	1	0	1	1	0	5	8	1	0	24	0.371923	0	0	45	0
060222RM	0	6	9	1	1	5	2	29.8	0	36	4	1	2	2	0	1	1	0	7	8	1	30	0	0	-17	99999	-	-	2	2	2	2	1
060222RM	0	6	9	2	2	5	2	25.4	0	36	4	1	1	2	0	1	1	1	4	8	2	26	0	0	21	49	0	0	13	13	0	0	0
060222RM	0	6	9	3	1	5	2	15.6	0	36	4	2	2	2	0	1	1	0	7	8	1	0	23	0.905741	0	0	60	-
060222RM	0	6	9	4	2	5	2	13.6	0	36	4	2	1	2	0	1	1	1	4	8	2	0	22	0.333713	0	0	55	0
060222RM	0	6	9	5	3	5	1.6	26.4	1	36	4	1	0	0	0	0	0	0	7	8	1	99999	0	0	0	0	0	59	1	1	1	1	1
060222RM	0	6	9	6	4	5	2	29.6	0	36	4	1	2	2	0	1	1	0	4	8	2	99999	0	0	28	52	0	0	13	13	0	0	0
060222RM	0	6	9	7	3	5	1.6	16.4	1	36	4	2	0	0	0	0	0	0	7	8	1	0	26	0	0	0	0	57
060222RM	0	6	9	8	4	5	2	23.6	0	36	4	2	2	2	0	1	1	0	4	8	2	0	28	0.714693	0	0	56	0
060222RM	0	6	9	9	5	6	5	31.4	0	36	4	1	2	1	0	1	0	0	7	8	1	29	0	0	9	52	0	0	11	11	0	1	0
060222RM	0	6	9	10	6	6	1.6	28.4	1	36	4	1	0	0	0	0	0	0	4	8	2	30	0	0	0	0	0	56	5	5	0	0	0
060222RM	0	6	9	11	5	6	-7	14.2	0	36	4	2	2	1	0	1	0	0	7	8	1	0	23	0.552839	0	0	59	0
060222RM	0	6	9	12	6	6	1.6	17.6	1	36	4	2	0	0	0	0	0	0	4	8	2	0	29	0	0	0	0	60
060222RM	0	6	9	13	7	6	1.6	29.8	1	36	4	1	0	0	0	0	0	0	7	8	1	30	0	0	0	0	0	60	11	11	0	1	0
060222RM	0	6	9	14	8	6	2	31.2	0	36	4	1	1	2	0	1	1	1	4	8	2	27	0	0	18	50	0	0	12	12	0	2	0
060222RM	0	6	9	15	7	6	1.6	24	1	36	4	2	0	0	0	0	0	0	7	8	1	0	21	0	0	0	0	53
060222RM	0	6	9	16	8	6	2	13	0	36	4	2	1	2	0	1	1	1	4	8	2	0	22	0.480795	0	0	30	0
060222RM	0	6	9	17	9	7	1.6	32.2	1	36	4	1	0	0	0	0	0	0	7	8	1	30	0	0	0	0	0	59	14	14	0	0	0
060222RM	0	6	9	18	10	7	1.6	30.8	1	36	4	1	0	0	0	0	0	0	4	8	2	29	0	0	0	0	0	57
060222RM	0	6	9	19	9	7	1.6	14.8	1	36	4	2	0	0	0	0	0	0	7	8	1	0	20	0	0	0	0	58
060222RM	0	6	9	20	10	7	1.6	-1.8	1	36	4	2	0	0	0	0	0	0	4	8	2	0	-11	0	0	0	0	59
060222RM	0	6	9	21	11	7	1.6	28.8	1	36	4	1	0	0	0	0	0	0	7	8	1	27	0	0	0	0	0	58	5	5	0	0	0
060222RM	0	6	9	22	12	7	2	31.2	0	36	4	1	2	2	0	1	1	0	4	8	2	30	0	0	28	56	0	0
060222RM	0	6	9	23	11	7	1.6	19.2	1	36	4	2	0	0	0	0	0	0	7	8	1	0	18	0	0	0	0	57
060222RM	0	6	9	24	12	7	2	16.8	0	36	4	2	2	2	0	1	1	0	4	8	2	0	21	0.771101	0	0	46	0
060222RM	0	6	9	25	13	8	1.6	25.4	1	36	4	1	0	0	0	0	0	0	7	8	1	29	0	0	0	0	0	56
060222RM	0	6	9	26	14	8	2	31.6	0	36	4	1	1	1	0	1	1	0	4	8	2	24	0	0	25	57	0	0	1	1	1	1	1
060222RM	0	6	9	27	13	8	1.6	33.8	1	36	4	2	0	0	0	0	0	0	7	8	1	0	25	0	0	0	0	59
060222RM	0	6	9	28	14	8	6	41.2	0	36	4	2	1	1	0	1	1	0	4	8	2	0	24	0.461126	0	0	51	0
060222RM	0	6	9	29	15	8	5	29.2	0	36	4	1	1	1	0	1	1	0	7	8	1	29	0	0	18	60	0	0	2	2	2	2	1
060222RM	0	6	9	30	16	8	2	22.4	0	36	4	1	1	1	0	1	1	0	4	8	2	27	0	0	14	59	0	0	1	1	1	1	1
060222RM	0	6	9	31	15	8	3	34.2	0	36	4	2	1	1	0	1	1	0	7	8	1	0	21	0.196412	0	0	56	0
060222RM	0	6	9	32	16	8	6	33.4	0	36	4	2	1	1	0	1	1	0	4	8	2	0	17	0.451515	0	0	48	0
060222RM	0	6	10	1	1	5	1.6	31.4	1	36	4	1	0	0	0	0	0	0	6	8	1	30	0	0	0	0	-	60	2	2	2	2	1
060222RM	0	6	10	2	2	5	3	28.4	0	36	4	1	1	1	0	1	1	0	5	8	2	26	0	0	25	53	0	0	13	13	0	0	0
060222RM	0	6	10	3	2	5	5	20.6	0	36	4	2	1	1	0	1	1	0	5	8	2	0	29	0.462765	0	0	59	0
060222RM	0	6	10	4	1	5	1.6	15.2	1	36	4	2	0	0	0	0	0	0	6	8	1	0	-14	0	0	0	-	60
060222RM	0	6	10	5	3	5	4	30.4	0	36	4	1	1	1	0	1	1	0	6	8	1	99999	0	0	25	99999	-	-	1	1	1	1	1
060222RM	0	6	10	6	4	5	2	31.6	0	36	4	1	1	2	0	1	1	1	5	8	2	29	0	0	28	45	0	0	13	13	0	0	0
060222RM	0	6	10	7	4	5	2	18.4	0	36	4	2	1	2	0	1	1	1	5	8	2	0	22	0.022025	0	0	52	0
060222RM	0	6	10	8	3	5	4	27.6	0	36	4	2	1	1	0	1	1	0	6	8	1	0	27	0.255501	0	0	57	0
060222RM	0	6	10	9	5	6	1.6	33	1	36	4	1	0	0	0	0	0	0	6	8	1	29	0	0	0	0	0	58	11	11	0	1	0
060222RM	0	6	10	10	6	6	3	31.4	0	36	4	1	2	1	0	1	0	0	5	8	2	27	0	0	26	60	-	-	5	5	0	0	0
060222RM	0	6	10	11	6	6	-5	9.2	0	36	4	2	2	1	0	1	0	0	5	8	2	0	27	0.786655	0	0	58	0
060222RM	0	6	10	12	5	6	1.6	19.2	1	36	4	2	0	0	0	0	0	0	6	8	1	0	25	0	0	0	-	60
060222RM	0	6	10	13	7	6	1.6	31.4	1	36	4	1	0	0	0	0	0	0	6	8	1	29	0	0	0	0	0	53	11	11	0	1	0
060222RM	0	6	10	14	8	6	3	34.2	0	36	4	1	1	1	0	1	1	0	5	8	2	26	0	0	24	56	0	0	12	12	0	2	0
060222RM	0	6	10	15	8	6	5	29	0	36	4	2	1	1	0	1	1	0	5	8	2	0	-2	0.326066	0	0	58	0
060222RM	0	6	10	16	7	6	1.6	14.6	1	36	4	2	0	0	0	0	0	0	6	8	1	0	-1	0	0	0	0	55
060222RM	0	6	10	17	9	7	1.6	33.8	1	36	4	1	0	0	0	0	0	0	6	8	1	29	0	0	0	0	0	59	14	14	0	0	0
060222RM	0	6	10	18	10	7	3	33.8	0	36	4	1	2	1	0	1	0	0	5	8	2	30	0	0	15	53	0	0
060222RM	0	6	10	19	10	7	-5	9.8	0	36	4	2	2	1	0	1	0	0	5	8	2	0	22	0.709514	0	0	56	0
060222RM	0	6	10	20	9	7	1.6	-0.2	1	36	4	2	0	0	0	0	0	0	6	8	1	0	26	0	0	0	0	57
060222RM	0	6	10	21	11	7	4	32.8	0	36	4	1	2	1	0	1	0	0	6	8	1	29	0	0	12	99999	-	-	5	5	0	0	0
060222RM	0	6	10	22	12	7	2	33.2	0	36	4	1	2	2	0	1	1	0	5	8	2	30	0	0	28	60	-	-
060222RM	0	6	10	23	12	7	2	21.2	0	36	4	2	2	2	0	1	1	0	5	8	2	0	17	0.804488	0	0	40	0
060222RM	0	6	10	24	11	7	-6	10.8	0	36	4	2	2	1	0	1	0	0	6	8	1	0	22	0.885091	0	0	58	0
060222RM	0	6	10	25	13	8	1.6	27	1	36	4	1	0	0	0	0	0	0	6	8	1	28	0	0	0	0	0	55
060222RM	0	6	10	26	14	8	3	34.6	0	36	4	1	1	1	0	1	1	0	5	8	2	29	0	0	27	60	-	0	1	1	1	1	1
060222RM	0	6	10	27	14	8	5	38.8	0	36	4	2	1	1	0	1	1	0	5	8	2	0	25	0.262076	0	0	57	0
060222RM	0	6	10	28	13	8	1.6	42.8	1	36	4	2	0	0	0	0	0	0	6	8	1	0	24	0	0	0	0	58
060222RM	0	6	10	29	15	8	1.6	30.8	1	36	4	1	0	0	0	0	0	0	6	8	1	29	0	0	0	0	0	58	2	2	2	2	1
060222RM	0	6	10	30	16	8	3	25.4	0	36	4	1	1	1	0	1	1	0	5	8	2	28	0	0	22	56	0	0	1	1	1	1	1
060222RM	0	6	10	31	16	8	5	39.2	0	36	4	2	1	1	0	1	1	0	5	8	2	0	28	0.100963	0	0	58	0
060222RM	0	6	10	32	15	8	1.6	35	1	36	4	2	0	0	0	0	0	0	6	8	1	0	11	0	0	0	0	58
060222RM	0	6	11	1	1	5	2	33.4	0	36	4	1	1	2	0	1	1	1	4	8	1	23	0	0	25	99999	-	-	2	2	2	2	1
060222RM	0	6	11	2	2	5	1.6	30	1	36	4	1	0	0	0	0	0	0	7	8	2	20	0	0	0	0	0	59	13	13	0	0	0
060222RM	0	6	11	3	1	5	2	22.6	0	36	4	2	1	2	0	1	1	1	4	8	1	0	23	0.381706	0	0	59	0
060222RM	0	6	11	4	2	5	1.6	16.8	1	36	4	2	0	0	0	0	0	0	7	8	2	0	26	0	0	0	-	60
060222RM	0	6	11	5	3	5	1.6	32	1	36	4	1	0	0	0	0	0	0	4	8	1	30	0	0	0	0	0	58	1	1	1	1	1
060222RM	0	6	11	6	4	5	1.6	33.2	1	36	4	1	0	0	0	0	0	0	7	8	2	29	0	0	0	0	0	53	13	13	0	0	0
060222RM	0	6	11	7	3	5	1.6	20	1	36	4	2	0	0	0	0	0	0	4	8	1	0	25	0	0	0	-	59
060222RM	0	6	11	8	4	5	1.6	29.2	1	36	4	2	0	0	0	0	0	0	7	8	2	0	25	0	0	0	0	45
060222RM	0	6	11	9	5	6	2	35	0	36	4	1	1	1	0	1	1	0	4	8	1	29	0	0	26	59	0	0	11	11	0	1	0
060222RM	0	6	11	10	6	6	1.6	33	1	36	4	1	0	0	0	0	0	0	7	8	2	27	0	0	0	0	-	60	5	5	0	0	0
060222RM	0	6	11	11	5	6	6	15.2	0	36	4	2	1	1	0	1	1	0	4	8	1	0	28	0.442676	0	0	59	0
060222RM	0	6	11	12	6	6	1.6	20.8	1	36	4	2	0	0	0	0	0	0	7	8	2	0	28	0	0	0	0	59
060222RM	0	6	11	13	7	6	1.6	33	1	36	4	1	0	0	0	0	0	0	4	8	1	23	0	0	0	0	0	58	11	11	0	1	0
060222RM	0	6	11	14	8	6	5	39.2	0	36	4	1	1	1	0	1	1	0	7	8	2	26	0	0	25	99999	-	-	12	12	0	2	0
060222RM	0	6	11	15	7	6	1.6	30.6	1	36	4	2	0	0	0	0	0	0	4	8	1	0	-2	0	0	0	0	58
060222RM	0	6	11	16	8	6	3	17.6	0	36	4	2	1	1	0	1	1	0	7	8	2	0	4	0.167176	0	0	30	0
060222RM	0	6	11	17	9	7	2	35.8	0	36	4	1	2	1	0	1	0	0	4	8	1	29	0	0	28	99999	-	-	14	14	0	0	0
060222RM	0	6	11	18	10	7	1.6	35.4	1	36	4	1	0	0	0	0	0	0	7	8	2	30	0	0	0	0	0	59
060222RM	0	6	11	19	9	7	-4	5.8	0	36	4	2	2	1	0	1	0	0	4	8	1	0	25	0.781044	0	0	59	0
060222RM	0	6	11	20	10	7	1.6	1.4	1	36	4	2	0	0	0	0	0	0	7	8	2	0	22	0	0	0	-	59
060222RM	0	6	11	21	11	7	2	34.8	0	36	4	1	1	1	0	1	1	0	4	8	1	27	0	0	10	99999	-	-	5	5	0	0	0
060222RM	0	6	11	22	12	7	1.6	34.8	1	36	4	1	0	0	0	0	0	0	7	8	2	29	0	0	0	0	0	59
060222RM	0	6	11	23	11	7	6	27.2	0	36	4	2	1	1	0	1	1	0	4	8	1	0	8	0.192209	0	0	58	0
060222RM	0	6	11	24	12	7	1.6	12.4	1	36	4	2	0	0	0	0	0	0	7	8	2	0	26	0	0	0	0	57
060222RM	0	6	11	25	13	8	2	29	0	36	4	1	2	2	0	1	1	0	4	8	1	26	0	0	26	52	0	0
060222RM	0	6	11	26	14	8	1.6	36.2	1	36	4	1	0	0	0	0	0	0	7	8	2	29	0	0	0	0	0	59	1	1	1	1	1
060222RM	0	6	11	27	13	8	2	40.8	0	36	4	2	2	2	0	1	1	0	4	8	1	0	25	0.694236	0	0	58	0
060222RM	0	6	11	28	14	8	1.6	44.4	1	36	4	2	0	0	0	0	0	0	7	8	2	0	26	0	0	0	-	60
060222RM	0	6	11	29	15	8	2	32.8	0	36	4	1	1	1	0	1	1	0	4	8	1	30	0	0	11	58	0	0	2	2	2	2	1
060222RM	0	6	11	30	16	8	1.6	27	1	36	4	1	0	0	0	0	0	0	7	8	2	29	0	0	0	0	0	58	1	1	1	1	1
060222RM	0	6	11	31	15	8	6	45.2	0	36	4	2	1	1	0	1	1	0	4	8	1	0	24	0.445087	0	0	48	0
060222RM	0	6	11	32	16	8	1.6	36.6	1	36	4	2	0	0	0	0	0	0	7	8	2	0	24	0	0	0	-	60
060222RM	0	6	12	1	1	5	1.6	35	1	36	4	1	0	0	0	0	0	0	5	8	1	28	0	0	0	0	-	60	2	2	2	2	1
060222RM	0	6	12	2	2	5	4	34	0	36	4	1	1	1	0	1	1	0	6	8	2	29	0	0	26	50	0	0	13	13	0	0	0
060222RM	0	6	12	3	2	5	4	26.6	0	36	4	2	1	1	0	1	1	0	6	8	2	0	29	0.056987	0	0	60	0
060222RM	0	6	12	4	1	5	1.6	18.4	1	36	4	2	0	0	0	0	0	0	5	8	1	0	27	0	0	0	-	60
060222RM	0	6	12	5	3	5	3	35	0	36	4	1	1	1	0	1	1	0	5	8	1	30	0	0	27	99999	-	-	1	1	1	1	1
060222RM	0	6	12	6	4	5	1.6	34.8	1	36	4	1	0	0	0	0	0	0	6	8	2	30	0	0	0	0	0	60	13	13	0	0	0
060222RM	0	6	12	7	4	5	1.6	21.6	1	36	4	2	0	0	0	0	0	0	6	8	2	0	3	0	0	0	-	60
060222RM	0	6	12	8	3	5	5	34.2	0	36	4	2	1	1	0	1	1	0	5	8	1	0	19	0.311921	0	0	37	0
060222RM	0	6	12	9	5	6	1.6	36.6	1	36	4	1	0	0	0	0	0	0	5	8	1	30	0	0	0	0	-	60	11	11	0	1	0
060222RM	0	6	12	10	6	6	1.6	34.6	1	36	4	1	0	0	0	0	0	0	6	8	2	99999	0	0	0	0	-	60	5	5	0	0	0
060222RM	0	6	12	11	6	6	1.6	16.8	1	36	4	2	0	0	0	0	0	0	6	8	2	0	27	0	0	0	-	60
060222RM	0	6	12	12	5	6	1.6	22.4	1	36	4	2	0	0	0	0	0	0	5	8	1	0	25	0	0	0	-	60
060222RM	0	6	12	13	7	6	3	36	0	36	4	1	2	1	0	1	0	0	5	8	1	99999	0	0	23	60	-	0	11	11	0	1	0
060222RM	0	6	12	14	8	6	4	43.2	0	36	4	1	1	1	0	1	1	0	6	8	2	29	0	0	21	60	0	0	12	12	0	2	0
060222RM	0	6	12	15	8	6	4	34.6	0	36	4	2	1	1	0	1	1	0	6	8	2	0	16	0.095184	0	0	60	0
060222RM	0	6	12	16	7	6	-5	12.6	0	36	4	2	2	1	0	1	0	0	5	8	1	0	8	0.621337	0	0	35	0
060222RM	0	6	12	17	9	7	1.6	37.4	1	36	4	1	0	0	0	0	0	0	5	8	1	30	0	0	0	0	0	60	14	14	0	0	0
060222RM	0	6	12	18	10	7	1.6	37	1	36	4	1	0	0	0	0	0	0	6	8	2	25	0	0	0	0	-	60
060222RM	0	6	12	19	10	7	1.6	7.4	1	36	4	2	0	0	0	0	0	0	6	8	2	0	26	0	0	0	0	60
060222RM	0	6	12	20	9	7	1.6	3	1	36	4	2	0	0	0	0	0	0	5	8	1	0	27	0	0	0	-	60
060222RM	0	6	12	21	11	7	3	37.8	0	36	4	1	2	1	0	1	0	0	5	8	1	28	0	0	16	57	0	0	5	5	0	0	0
060222RM	0	6	12	22	12	7	1.6	36.4	1	36	4	1	0	0	0	0	0	0	6	8	2	30	0	0	0	0	-	60
060222RM	0	6	12	23	12	7	1.6	28.8	1	36	4	2	0	0	0	0	0	0	6	8	2	0	10	0	0	0	0	60
060222RM	0	6	12	24	11	7	-5	7.4	0	36	4	2	2	1	0	1	0	0	5	8	1	0	10	0.778551	0	0	60	0
060222RM	0	6	12	25	13	8	3	32	0	36	4	1	1	1	0	1	1	0	5	8	1	27	0	0	28	52	0	0
060222RM	0	6	12	26	14	8	1.6	37.8	1	36	4	1	0	0	0	0	0	0	6	8	2	29	0	0	0	0	0	60	1	1	1	1	1
060222RM	0	6	12	27	14	8	1.6	42.4	1	36	4	2	0	0	0	0	0	0	6	8	2	0	19	0	0	0	0	60
060222RM	0	6	12	28	13	8	5	49.4	0	36	4	2	1	1	0	1	1	0	5	8	1	0	21	0.081341	0	0	60	0
060222RM	0	6	12	29	15	8	3	35.8	0	36	4	1	1	1	0	1	1	0	5	8	1	26	0	0	11	52	0	0	2	2	2	2	1
060222RM	0	6	12	30	16	8	2	29	0	36	4	1	2	2	0	1	1	0	6	8	2	28	0	0	23	60	-	0	1	1	1	1	1
060222RM	0	6	12	31	16	8	2	47.2	0	36	4	2	2	2	0	1	1	0	6	8	2	0	25	0.779512	0	0	60	0
060222RM	0	6	12	32	15	8	5	41.6	0	36	4	2	1	1	0	1	1	0	5	8	1	0	3	0.349099	0	0	60	0
060222RM	0	6	13	1	1	5	1.6	36.6	1	36	4	1	0	0	0	0	0	0	5	8	1	29	0	0	0	0	-	60	2	2	2	2	1
060222RM	0	6	13	2	2	5	2	36	0	36	4	1	1	2	0	1	1	1	4	8	2	25	0	0	24	45	0	0	13	13	0	0	0
060222RM	0	6	13	3	1	5	1.6	28.2	1	36	4	2	0	0	0	0	0	0	5	8	1	0	24	0	0	0	-	60
060222RM	0	6	13	4	2	5	2	20.4	0	36	4	2	1	2	0	1	1	1	4	8	2	0	27	0.198088	0	0	60	0
060222RM	0	6	13	5	3	5	3	38	0	36	4	1	1	1	0	1	1	0	5	8	1	30	0	0	25	60	-	0	1	1	1	1	1
060222RM	0	6	13	6	4	5	2	36.8	0	36	4	1	1	2	0	1	1	1	4	8	2	29	0	0	28	99999	-	-	13	13	0	0	0
060222RM	0	6	13	7	3	5	5	26.6	0	36	4	2	1	1	0	1	1	0	5	8	1	0	27	0.101589	0	0	53	0
060222RM	0	6	13	8	4	5	2	36.2	0	36	4	2	1	2	0	1	1	1	4	8	2	0	25	0.250604	0	0	60	0
060222RM	0	6	13	9	5	6	3	39.6	0	36	4	1	1	1	0	1	1	0	5	8	1	29	0	0	26	60	-	-	11	11	0	1	0
060222RM	0	6	13	10	6	6	2	36.6	0	36	4	1	2	1	0	1	0	0	4	8	2	30	0	0	27	99999	-	-	5	5	0	0	0
060222RM	0	6	13	11	5	6	5	21.8	0	36	4	2	1	1	0	1	1	0	5	8	1	0	26	0.242198	0	0	60	0
060222RM	0	6	13	12	6	6	-4	18.4	0	36	4	2	2	1	0	1	0	0	4	8	2	0	28	0.802451	0	0	46	0
060222RM	0	6	13	13	7	6	3	39	0	36	4	1	2	1	0	1	0	0	5	8	1	26	0	0	25	60	0	0	11	11	0	1	0
060222RM	0	6	13	14	8	6	2	45.2	0	36	4	1	1	2	0	1	1	1	4	8	2	28	0	0	19	48	0	0	12	12	0	2	0
060222RM	0	6	13	15	7	6	-5	29.6	0	36	4	2	2	1	0	1	0	0	5	8	1	0	21	0.583415	0	0	48	0
060222RM	0	6	13	16	8	6	2	14.6	0	36	4	2	1	2	0	1	1	1	4	8	2	0	1	0.23709	0	0	10	0
060222RM	0	6	13	17	9	7	1.6	39	1	36	4	1	0	0	0	0	0	0	5	8	1	29	0	0	0	0	0	60	14	14	0	0	0
060222RM	0	6	13	18	10	7	2	39	0	36	4	1	2	1	0	1	0	0	4	8	2	29	0	0	21	60	-	0
060222RM	0	6	13	19	9	7	1.6	9	1	36	4	2	0	0	0	0	0	0	5	8	1	0	24	0	0	0	0	60
060222RM	0	6	13	20	10	7	-4	-1	0	36	4	2	2	1	0	1	0	0	4	8	2	0	27	0.708702	0	0	57	0
060222RM	0	6	13	21	11	7	3	40.8	0	36	4	1	1	1	0	1	1	0	5	8	1	30	0	0	20	53	0	0	5	5	0	0	0
060222RM	0	6	13	22	12	7	2	38.4	0	36	4	1	2	2	0	1	1	0	4	8	2	30	0	0	26	99999	-	-
060222RM	0	6	13	23	11	7	5	33.8	0	36	4	2	1	1	0	1	1	0	5	8	1	0	18	0.404357	0	0	60	0
060222RM	0	6	13	24	12	7	2	9.4	0	36	4	2	2	2	0	1	1	0	4	8	2	0	23	0.815437	0	0	60	0
060222RM	0	6	13	25	13	8	3	35	0	36	4	1	1	1	0	1	1	0	5	8	1	29	0	0	28	54	0	0
060222RM	0	6	13	26	14	8	2	39.8	0	36	4	1	1	1	0	1	1	0	4	8	2	29	0	0	26	60	-	0	1	1	1	1	1
060222RM	0	6	13	27	13	8	5	47.4	0	36	4	2	1	1	0	1	1	0	5	8	1	0	26	0.051262	0	0	60	0
060222RM	0	6	13	28	14	8	6	55.4	0	36	4	2	1	1	0	1	1	0	4	8	2	0	18	0.446543	0	0	60	0
060222RM	0	6	13	29	15	8	3	38.8	0	36	4	1	1	1	0	1	1	0	5	8	1	28	0	0	12	55	0	0	2	2	2	2	1
060222RM	0	6	13	30	16	8	2	31	0	36	4	1	2	2	0	1	1	0	4	8	2	30	0	0	21	60	-	0	1	1	1	1	1
060222RM	0	6	13	31	15	8	5	52.2	0	36	4	2	1	1	0	1	1	0	5	8	1	0	24	0.026385	0	0	60	0
060222RM	0	6	13	32	16	8	2	43.6	0	36	4	2	2	2	0	1	1	0	4	8	2	0	27	0.72167	0	0	56	0
060222RM	0	6	14	1	1	5	1.6	38.2	1	36	4	1	0	0	0	0	0	0	7	8	1	99999	0	0	0	0	0	58	2	2	2	2	1
060222RM	0	6	14	2	2	5	1.6	37.6	1	36	4	1	0	0	0	0	0	0	6	8	2	30	0	0	0	0	0	60	13	13	0	0	0
060222RM	0	6	14	3	2	5	1.6	29.8	1	36	4	2	0	0	0	0	0	0	6	8	2	0	21	0	0	0	-	60
060222RM	0	6	14	4	1	5	1.6	22	1	36	4	2	0	0	0	0	0	0	7	8	1	0	15	0	0	0	-	60
060222RM	0	6	14	5	3	5	1.6	39.6	1	36	4	1	0	0	0	0	0	0	7	8	1	99999	0	0	0	0	-	99999	1	1	1	1	1
060222RM	0	6	14	6	4	5	1.6	38.4	1	36	4	1	0	0	0	0	0	0	6	8	2	30	0	0	0	0	0	50	13	13	0	0	0
060222RM	0	6	14	7	4	5	1.6	28.2	1	36	4	2	0	0	0	0	0	0	6	8	2	0	21	0	0	0	0	57
060222RM	0	6	14	8	3	5	1.6	37.8	1	36	4	2	0	0	0	0	0	0	7	8	1	0	28	0	0	0	0	60
060222RM	0	6	14	9	5	6	1.6	41.2	1	36	4	1	0	0	0	0	0	0	7	8	1	29	0	0	0	0	0	60	11	11	0	1	0
060222RM	0	6	14	10	6	6	1.6	38.2	1	36	4	1	0	0	0	0	0	0	6	8	2	29	0	0	0	0	0	60	5	5	0	0	0
060222RM	0	6	14	11	6	6	1.6	23.4	1	36	4	2	0	0	0	0	0	0	6	8	2	0	28	0	0	0	-	60
060222RM	0	6	14	12	5	6	1.6	20	1	36	4	2	0	0	0	0	0	0	7	8	1	0	29	0	0	0	0	60
060222RM	0	6	14	13	7	6	5	44	0	36	4	1	2	1	0	1	0	0	7	8	1	30	0	0	25	60	0	0	11	11	0	1	0
060222RM	0	6	14	14	8	6	4	49.2	0	36	4	1	2	1	0	1	0	0	6	8	2	23	0	0	21	99999	-	-	12	12	0	2	0
060222RM	0	6	14	15	8	6	-6	23.6	0	36	4	2	2	1	0	1	0	0	6	8	2	0	7	0.999191	0	0	56	0
060222RM	0	6	14	16	7	6	-7	7.6	0	36	4	2	2	1	0	1	0	0	7	8	1	0	-2	0.646485	0	0	1	0
060222RM	0	6	14	17	9	7	1.6	40.6	1	36	4	1	0	0	0	0	0	0	7	8	1	29	0	0	0	0	0	60	14	14	0	0	0
060222RM	0	6	14	18	10	7	1.6	40.6	1	36	4	1	0	0	0	0	0	0	6	8	2	28	0	0	0	0	0	60
060222RM	0	6	14	19	10	7	1.6	10.6	1	36	4	2	0	0	0	0	0	0	6	8	2	0	26	0	0	0	0	60
060222RM	0	6	14	20	9	7	1.6	0.6	1	36	4	2	0	0	0	0	0	0	7	8	1	0	26	0	0	0	0	60
060222RM	0	6	14	21	11	7	1.6	42.4	1	36	4	1	0	0	0	0	0	0	7	8	1	30	0	0	0	0	0	57	5	5	0	0	0
060222RM	0	6	14	22	12	7	4	42.4	0	36	4	1	1	1	0	1	1	0	6	8	2	30	0	0	21	99999	-	-
060222RM	0	6	14	23	12	7	4	37.8	0	36	4	2	1	1	0	1	1	0	6	8	2	0	6	0.295178	0	0	60	0
060222RM	0	6	14	24	11	7	1.6	11	1	36	4	2	0	0	0	0	0	0	7	8	1	0	21	0	0	0	0	43
060222RM	0	6	14	25	13	8	1.6	36.6	1	36	4	1	0	0	0	0	0	0	7	8	1	30	0	0	0	0	0	60
060222RM	0	6	14	26	14	8	4	43.8	0	36	4	1	1	1	0	1	1	0	6	8	2	30	0	0	25	60	0	0	1	1	1	1	1
060222RM	0	6	14	27	14	8	4	51.4	0	36	4	2	1	1	0	1	1	0	6	8	2	0	22	0.052731	0	0	60	0
060222RM	0	6	14	28	13	8	1.6	57	1	36	4	2	0	0	0	0	0	0	7	8	1	0	26	0	0	0	0	60
060222RM	0	6	14	29	15	8	1.6	40.4	1	36	4	1	0	0	0	0	0	0	7	8	1	28	0	0	0	0	0	57	2	2	2	2	1
060222RM	0	6	14	30	16	8	4	35	0	36	4	1	1	1	0	1	1	0	6	8	2	29	0	0	22	60	0	0	1	1	1	1	1
060222RM	0	6	14	31	16	8	4	56.2	0	36	4	2	1	1	0	1	1	0	6	8	2	0	26	0.318693	0	0	60	0
060222RM	0	6	14	32	15	8	1.6	45.2	1	36	4	2	0	0	0	0	0	0	7	8	1	0	25	0	0	0	0	51
060222RM	0	6	15	1	1	5	2	40.2	0	36	4	1	2	2	0	1	1	0	4	8	1	30	0	0	25	99999	-	-	2	2	2	2	1
060222RM	0	6	15	2	2	5	1.6	39.2	1	36	4	1	0	0	0	0	0	0	5	8	2	26	0	0	0	0	0	60	13	13	0	0	0
060222RM	0	6	15	3	1	5	2	31.8	0	36	4	2	2	2	0	1	1	0	4	8	1	0	28	0.716097	0	0	60	0
060222RM	0	6	15	4	2	5	1.6	23.6	1	36	4	2	0	0	0	0	0	0	5	8	2	0	28	0	0	0	0	60
060222RM	0	6	15	5	3	5	2	41.6	0	36	4	1	2	2	0	1	1	0	4	8	1	30	0	0	27	60	-	-	1	1	1	1	1
060222RM	0	6	15	6	4	5	2	40.4	0	36	4	1	1	2	0	1	1	1	5	8	2	12	0	0	26	99999	-	-	13	13	0	0	0
060222RM	0	6	15	7	3	5	2	30.2	0	36	4	2	2	2	0	1	1	0	4	8	1	0	24	0.88348	0	0	53	0
060222RM	0	6	15	8	4	5	2	39.8	0	36	4	2	1	2	0	1	1	1	5	8	2	0	26	0.462143	0	0	52	0
060222RM	0	6	15	9	5	6	2	43.2	0	36	4	1	1	1	0	1	1	0	4	8	1	26	0	0	26	60	0	0	11	11	0	1	0
060222RM	0	6	15	10	6	6	1.6	39.8	1	36	4	1	0	0	0	0	0	0	5	8	2	99999	0	0	0	0	0	52	5	5	0	0	0
060222RM	0	6	15	11	5	6	6	29.4	0	36	4	2	1	1	0	1	1	0	4	8	1	0	29	0.277877	0	0	60	-
060222RM	0	6	15	12	6	6	1.6	21.6	1	36	4	2	0	0	0	0	0	0	5	8	2	0	28	0	0	0	0	60
060222RM	0	6	15	13	7	6	1.6	45.6	1	36	4	1	0	0	0	0	0	0	4	8	1	27	0	0	0	0	0	60	11	11	0	1	0
060222RM	0	6	15	14	8	6	1.6	50.8	1	36	4	1	0	0	0	0	0	0	5	8	2	28	0	0	0	0	0	60	12	12	0	2	0
060222RM	0	6	15	15	7	6	1.6	25.2	1	36	4	2	0	0	0	0	0	0	4	8	1	0	21	0	0	0	0	60
060222RM	0	6	15	16	8	6	1.6	9.2	1	36	4	2	0	0	0	0	0	0	5	8	2	0	-4	0	0	0	0	57
060222RM	0	6	15	17	9	7	1.6	42.2	1	36	4	1	0	0	0	0	0	0	4	8	1	99999	0	0	0	0	0	60	14	14	0	0	0
060222RM	0	6	15	18	10	7	1.6	42.2	1	36	4	1	0	0	0	0	0	0	5	8	2	29	0	0	0	0	0	60
060222RM	0	6	15	19	9	7	1.6	12.2	1	36	4	2	0	0	0	0	0	0	4	8	1	0	23	0	0	0	0	59
060222RM	0	6	15	20	10	7	1.6	2.2	1	36	4	2	0	0	0	0	0	0	5	8	2	0	28	0	0	0	0	55
060222RM	0	6	15	21	11	7	2	44.4	0	36	4	1	1	2	0	1	1	1	4	8	1	28	0	0	19	60	0	-	5	5	0	0	0
060222RM	0	6	15	22	12	7	3	45.4	0	36	4	1	1	1	0	1	1	0	5	8	2	29	0	0	20	60	-	-
060222RM	0	6	15	23	11	7	2	39.8	0	36	4	2	1	2	0	1	1	1	4	8	1	0	14	0.30676	0	0	60	0
060222RM	0	6	15	24	12	7	5	16	0	36	4	2	1	1	0	1	1	0	5	8	2	0	21	0.331343	0	0	60	0
060222RM	0	6	15	25	13	8	2	38.6	0	36	4	1	1	2	0	1	1	1	4	8	1	28	0	0	18	60	-	-
060222RM	0	6	15	26	14	8	3	46.8	0	36	4	1	2	1	0	1	0	0	5	8	2	29	0	0	25	60	0	0	1	1	1	1	1
060222RM	0	6	15	27	13	8	2	53.4	0	36	4	2	1	2	0	1	1	1	4	8	1	0	26	0.130311	0	0	60	0
060222RM	0	6	15	28	14	8	-5	52	0	36	4	2	2	1	0	1	0	0	5	8	2	0	26	0.725898	0	0	56	0
060222RM	0	6	15	29	15	8	2	42.4	0	36	4	1	1	2	0	1	1	1	4	8	1	26	0	0	15	60	-	-	2	2	2	2	1
060222RM	0	6	15	30	16	8	3	38	0	36	4	1	1	1	0	1	1	0	5	8	2	29	0	0	24	60	0	0	1	1	1	1	1
060222RM	0	6	15	31	15	8	2	58.2	0	36	4	2	1	2	0	1	1	1	4	8	1	0	23	0.342792	0	0	58	0
060222RM	0	6	15	32	16	8	5	50.2	0	36	4	2	1	1	0	1	1	0	5	8	2	0	16	0.219218	0	0	55	0
060222RM	0	6	16	1	1	5	1.6	41.8	1	36	4	1	0	0	0	0	0	0	6	8	1	29	0	0	0	0	-	60	2	2	2	2	1
060222RM	0	6	16	2	2	5	1.6	40.8	1	36	4	1	0	0	0	0	0	0	7	8	2	27	0	0	0	0	-	60	13	13	0	0	0
060222RM	0	6	16	3	2	5	1.6	33.4	1	36	4	2	0	0	0	0	0	0	7	8	2	0	20	0	0	0	-	60
060222RM	0	6	16	4	1	5	1.6	25.2	1	36	4	2	0	0	0	0	0	0	6	8	1	0	28	0	0	0	0	55
060222RM	0	6	16	5	3	5	2	43.6	0	36	4	1	2	2	0	1	1	0	6	8	1	30	0	0	27	60	-	0	1	1	1	1	1
060222RM	0	6	16	6	4	5	1.6	42	1	36	4	1	0	0	0	0	0	0	7	8	2	28	0	0	0	0	-	60	13	13	0	0	0
060222RM	0	6	16	7	4	5	1.6	31.8	1	36	4	2	0	0	0	0	0	0	7	8	2	0	28	0	0	0	-	60
060222RM	0	6	16	8	3	5	2	41.8	0	36	4	2	2	2	0	1	1	0	6	8	1	0	25	0.714755	0	0	53	0
060222RM	0	6	16	9	5	6	1.6	44.8	1	36	4	1	0	0	0	0	0	0	6	8	1	18	0	0	0	0	-	60	11	11	0	1	0
060222RM	0	6	16	10	6	6	1.6	41.4	1	36	4	1	0	0	0	0	0	0	7	8	2	0	0	0	0	0	0	60	5	5	0	0	0
060222RM	0	6	16	11	6	6	1.6	31	1	36	4	2	0	0	0	0	0	0	7	8	2	0	29	0	0	0	-	60
060222RM	0	6	16	12	5	6	1.6	23.2	1	36	4	2	0	0	0	0	0	0	6	8	1	0	29	0	0	0	0	55
060222RM	0	6	16	13	7	6	4	49.6	0	36	4	1	1	1	0	1	1	0	6	8	1	28	0	0	23	57	0	0	11	11	0	1	0
060222RM	0	6	16	14	8	6	1.6	52.4	1	36	4	1	0	0	0	0	0	0	7	8	2	30	0	0	0	0	-	60	12	12	0	2	0
060222RM	0	6	16	15	8	6	1.6	26.8	1	36	4	2	0	0	0	0	0	0	7	8	2	0	27	0	0	0	0	57
060222RM	0	6	16	16	7	6	4	13.2	0	36	4	2	1	1	0	1	1	0	6	8	1	0	0	0.137662	0	0	52	0
060222RM	0	6	16	17	9	7	1.6	43.8	1	36	4	1	0	0	0	0	0	0	6	8	1	26	0	0	0	0	-	60	14	14	0	0	0
060222RM	0	6	16	18	10	7	1.6	43.8	1	36	4	1	0	0	0	0	0	0	7	8	2	29	0	0	0	0	-	60
060222RM	0	6	16	19	10	7	1.6	13.8	1	36	4	2	0	0	0	0	0	0	7	8	2	0	18	0	0	0	0	56
060222RM	0	6	16	20	9	7	1.6	3.8	1	36	4	2	0	0	0	0	0	0	6	8	1	0	28	0	0	0	-	60
060222RM	0	6	16	21	11	7	4	48.4	0	36	4	1	1	1	0	1	1	0	6	8	1	30	0	0	21	99999	-	-	5	5	0	0	0
060222RM	0	6	16	22	12	7	1.6	47	1	36	4	1	0	0	0	0	0	0	7	8	2	30	0	0	0	0	0	60
060222RM	0	6	16	23	12	7	1.6	41.4	1	36	4	2	0	0	0	0	0	0	7	8	2	0	18	0	0	0	0	60
060222RM	0	6	16	24	11	7	4	20	0	36	4	2	1	1	0	1	1	0	6	8	1	0	17	0.401449	0	0	50	0
060222RM	0	6	16	25	13	8	1.6	40.2	1	36	4	1	0	0	0	0	0	0	6	8	1	25	0	0	0	0	-	60
060222RM	0	6	16	26	14	8	5	51.8	0	36	4	1	2	1	0	1	0	0	7	8	2	29	0	0	23	52	0	0	1	1	1	1	1
060222RM	0	6	16	27	14	8	-7	46.4	0	36	4	2	2	1	0	1	0	0	7	8	2	0	24	0.656965	0	0	60	0
060222RM	0	6	16	28	13	8	1.6	53.6	1	36	4	2	0	0	0	0	0	0	6	8	1	0	24	0	0	0	-	60
060222RM	0	6	16	29	15	8	1.6	44	1	36	4	1	0	0	0	0	0	0	6	8	1	29	0	0	0	0	-	60	2	2	2	2	1
060222RM	0	6	16	30	16	8	1.6	39.6	1	36	4	1	0	0	0	0	0	0	7	8	2	29	0	0	0	0	-	60	1	1	1	1	1
060222RM	0	6	16	31	16	8	1.6	59.8	1	36	4	2	0	0	0	0	0	0	7	8	2	0	27	0	0	0	0	57
060222RM	0	6	16	32	15	8	1.6	51.8	1	36	4	2	0	0	0	0	0	0	6	8	1	0	19	0	0	0	0	52

## Sheet: Group averages
Periods 1-16		Table A1					Table A2
		INTERACTION	UNDERtreatment	OVERtreatment	SELLER-Profit	BUYER-Profit	UNDERtreatment					OVERtreatment
							(3,8)	(4,8)	(5,8)	(6,8)	(7,8)	(3,8)	(4,8)	(5,8)	(6,8)	(7,8)
	EXO1	INTERACTION	UNDER	OVER	Seller_profit	Buyer_profit	UT3	UT4	UT5	UT6	UT7	OT3	OT4	OT5	OT6	OT7
Group 1	1	0.625	0.4782	0.4117	2.3187	0.8812	0	0.1666	1	0.8	0.5	1	0.1666	0	0	0
Group 2	1	0.6562	0.5	0.35	2.2687	1.2375	0	0.5	1	0.6666	0.4	1	0.1666	0	0	0.5
Group 3	1	0.8593	0.6551	0.3461	2.5687	1.4437	0	0	0.5	0.4286	0.6666	0.8571	0.4285	0	0	0
Group 4	1	0.4843	0.6666	0.3125	2.2156	1.5906	0	0.3333	0.25	1	0.5	1	0.25	0	0	0
Group 5	1	0.5781	0.6315	0.6666	2.1906	1.1906	0	0	0.4	0.6	1	1	0.6666	0	0	0
Group 6	1	0.6718	0.5454	0.4761	2.3843	1.1031	0	0.2	0.3333	0.6666	0.8	0.8	0.5714	0.25	0.3333	0
Group 7	1	0.5156	0.6666	0.5833	2.1343	1.1343	0	0.2	0.3333	0.75	0.5	1	0.5		0	0
Group 8	1	0.5312	0.3888	0.4375	2.1406	1.0156	0.3333	0.6666	0.75	0.75	0.5	0.8333	0.5	0		0
Group 1	0	0.6718	0.3636	0.1904	2.6656	0.8219		0.6	0.8333	1	0.6666		0.8	0	0	0
Group 2	0	0.7187	0.7272	0.125	2.4968	2.0281		0.125	0.4	0.4	0.25		0.4285	0	0	0
Group 3	0	0.7343	0.4074	0	2.8468	0.6906		0	0.8572	0.7143	1		0	0	0	0
Group 4	0	0.5937	0.5714	0.2941	2.1812	1.4		0.1429	0.5715	0.5	1		0.4444	0	0	1
Group 5	0	0.5781	0.7222	0.3684	2.2531	1.6906		0.1111	0.3333	0.6666	0.6666		0.8333	0.2857	0	0
Group 6	0	0.5781	0.2	0.1818	2.5656	1.0968		0.25	1	1	1		0.5	0	0	0
Group 7	0	0.6093	0.2105	0.15	2.4843	0.8593		0.5715	0.8333	1	1		0.3333	0	0.1666	0
Group 8	0	0.6718	0.8333	0.0967	2.3687	2.9312		0	0.25	0	1		0.1666	0.0909	0	0
Profits Social-preference types
Type	Codierung	Profit-Seller (5-16; Table 6)			Profit-Seller (1-16; Table A3)
strong EL	1	35.01			34.97
strong IA	2	33.62			33.62
strong SE	5	35.69			36.89
weak EL	11	34.35			36
weak IA	12	43			43
weak SP	13	35.93			35.4
weak IL	14	37.9			37.9
per period profits seller
strong EL		2.18812			2.18562
strong IA		2.10125			2.10125
strong SE		2.23062			2.30563
weak EL		2.14688			2.25
weak IA		2.6875			2.6875
weak SP		2.24562			2.2125
weak IL		2.36875			2.36875
Periods 7-16		TABLE 4
		INTERACTION	UNDER	OVER	SELLER-Profit	BUYER-Profit
	EXO1	INTERACTION_7	UNDER_7	OVER_7	Seller_profit_7	Buyer_profit_7
Group 1	1	0.525	0.4545	0.3	2.235	1.335
Group 2	1	0.6	0.5	0.3333	2.265	1.315
Group 3	1	0.8	0.4118	0.26666	2.62	1.27
Group 4	1	0.5	0.4286	0.2307	2.375	1.775
Group 5	1	0.475	0.4	0.6666	2.09	1.19
Group 6	1	0.675	0.5715	0.3076	2.595	0.845
Group 7	1	0.4	0.3	0.3333	2.085	1.385
Group 8	1	0.375	0.7143	0.5	1.925	1.225
Group 1	0	0.675	0.6112	0.2222	2.595	0.195
Group 2	0	0.625	0.2858	0.0909	2.3	1.8
Group 3	0	0.675	0.7059	0	2.77	0.17
Group 4	0	0.525	0.5	0.3333	2.11	1.21
Group 5	0	0.525	0	0.4666	2.135	2.285
Group 6	0	0.5	0.8889	0.2727	2.375	0.825
Group 7	0	0.475	0.7	0.2222	2.14	1.09
Group 8	0	0.65	0.3334	0.15	2.385	2.735
EXO1	average	0.54375	0.472587	0.36727	2.27375	1.2925
EXO2	average	0.58125	0.50315	0.219737	2.35125	1.28875
note that the averages for UNDERtreatment and OVERtreatment shown in Table 4 of the paper weight the group averages by the number of cases where under- or overtreatment is possible
